# Supplementary material for: Immunoglobulin G N-glycan, inflammation and type 2 diabetes in East Asian and European populations: a Mendelian randomization study
Source: Mol Med. 2022 Sep 14;28:114. doi: 10.1186/s10020-022-00543-z (PMC9476573; doi:10.1186/s10020-022-00543-z)
Supplement: Supplementary file 1 — Additional file 1: Table S2. Results of each genetic variants (less than 3 SNPs) in the PhenoScanner v2. Table S3. Genetic variants used to instrument GPs in East Asian population. Table S4. Genetic variants used to instrument GPs in European population. [file 10020_2022_543_MOESM1_ESM.xlsx]

## Sheet: Table S2
Table S2 Results of each genetic variants (less than 3 SNPs) in the PhenoScanner v2.
	rsID	Pos (hg19)	A1	A2	Trait	PMID	P	N
GP4	rs2031902	chr9:33117524	T	C	Tetrology of fallot	23297363	1.04e-06	5994
GP4	rs10813951	chr9:33128021	A	G	Treatment with hypromellose product	UKBB	1.9e-06	337159
GP8	rs2534669	chr6:31466860	G	A	Self-reported psoriasis	UKBB	2.94e-178	337159
	rs2534669	chr6:31466860	G	A	Rheumatoid arthritis	24390342	1.3e-44	58284
	rs2534669	chr6:31466860	G	A	Primary sclerosing cholangitis	27992413	1.31e-23	14890
	rs2534669	chr6:31466860	G	A	Treatment with levothyroxine sodium	UKBB	2.19e-23	337159
	rs2534669	chr6:31466860	G	A	Self-reported hypothyroidism or myxoedema	UKBB	1.33e-21	337159
	rs2534669	chr6:31466860	G	A	Treatment with dovobet ointment	UKBB	1.95e-16	337159
	rs2534669	chr6:31466860	G	A	Self-reported hyperthyroidism or thyrotoxicosis	UKBB	1.16e-15	337159
	rs2534669	chr6:31466860	G	A	Treatment with dovonex 50micrograms or g cream	UKBB	6.27e-14	337159
	rs2534669	chr6:31466860	G	A	Self-reported psoriatic arthropathy	UKBB	1.79e-13	337159
	rs2534669	chr6:31466860	G	A	Started insulin within one year diagnosis of diabetes	UKBB	1.38e-11	15397
	rs2534669	chr6:31466860	G	A	Psoriasis	UKBB	2.03e-10	337199
	rs2534669	chr6:31466860	G	A	Treatment with calcipotriol	UKBB	1.3e-08	337159
	rs2534669	chr6:31466860	G	A	Ulcerative colitis	26192919	1.32e-07	27432
	rs2534669	chr6:31466860	G	A	Self-reported eczema or dermatitis	UKBB	8.18e-07	337159
	rs2534669	chr6:31466860	G	A	Self-reported rheumatoid arthritis	UKBB	1.83e-06	337159
	rs2534669	chr6:31466860	G	A	Platelet count	27863252	4.77e-06	173480
	rs2534669	chr6:31466860	G	A	Malignant neoplasm of anus and anal canal	UKBB	9.09e-06	337199
GP8	rs4074453	chr14:105998544	T	C	Height	UKBB	1.56e-11	336474
	rs4074453	chr14:105998544	T	C	Arm predicted mass right	UKBB	8.53e-09	331216
	rs4074453	chr14:105998544	T	C	Arm fat-free mass right	UKBB	2.42e-08	331221
	rs4074453	chr14:105998544	T	C	Arm predicted mass left	UKBB	5.29e-08	331146
	rs4074453	chr14:105998544	T	C	Arm fat-free mass left	UKBB	1.48e-07	331159
	rs4074453	chr14:105998544	T	C	Trunk fat-free mass	UKBB	4.75e-07	331030
	rs4074453	chr14:105998544	T	C	Trunk predicted mass	UKBB	5.11e-07	330995
	rs4074453	chr14:105998544	T	C	Sitting height	UKBB	8.43e-07	336172
	rs4074453	chr14:105998544	T	C	Whole body fat-free mass	UKBB	1.96e-06	331291
	rs4074453	chr14:105998544	T	C	Whole body water mass	UKBB	1.96e-06	331315
	rs4074453	chr14:105998544	T	C	Rheumatoid arthritis	19503088	2.77e-06	6922
	rs4074453	chr14:105998544	T	C	Basal metabolic rate	UKBB	5.05e-06	331307
GP19	rs4424066	chr6:32354428	A	G	Rheumatoid arthritis	24390342	1e-250	58284
	rs4424066	chr6:32354428	A	G	White blood cell count	27863252	1.77e-65	173480
	rs4424066	chr6:32354428	A	G	Rheumatoid arthritis ACPA positive	21156761	3.83e-61	2226
	rs4424066	chr6:32354428	A	G	Self-reported malabsorption or coeliac disease	UKBB	8.6e-60	337159
	rs4424066	chr6:32354428	A	G	Myeloid white cell count	27863252	2.04e-44	173480
	rs4424066	chr6:32354428	A	G	Granulocyte count	27863252	4.93e-43	173480
	rs4424066	chr6:32354428	A	G	Sum neutrophil eosinophil counts	27863252	1.22e-42	173480
	rs4424066	chr6:32354428	A	G	Lymphocyte count	27863252	1.33e-41	173480
	rs4424066	chr6:32354428	A	G	Sum basophil neutrophil counts	27863252	1.66e-38	173480
	rs4424066	chr6:32354428	A	G	Neutrophil count	27863252	3.01e-38	173480
	rs4424066	chr6:32354428	A	G	Self-reported rheumatoid arthritis	UKBB	1.5e-37	337159
	rs4424066	chr6:32354428	A	G	Other rheumatoid arthritis	UKBB	8.05e-34	337199
	rs4424066	chr6:32354428	A	G	Rheumatoid arthritis	24390342	1.7e-30	22515
	rs4424066	chr6:32354428	A	G	Treatment with methotrexate	UKBB	2.62e-30	337159
	rs4424066	chr6:32354428	A	G	Sum eosinophil basophil counts	27863252	3.13e-27	173480
	rs4424066	chr6:32354428	A	G	Eosinophil count	27863252	6.12e-27	173480
	rs4424066	chr6:32354428	A	G	Reticulocyte count	27863252	7.8e-26	173480
	rs4424066	chr6:32354428	A	G	Primary sclerosing cholangitis	27992413	1.06e-25	14890
	rs4424066	chr6:32354428	A	G	Self-reported multiple sclerosis	UKBB	1.66e-24	337159
	rs4424066	chr6:32354428	A	G	Reticulocyte fraction of red cells	27863252	9.07e-23	173480
	rs4424066	chr6:32354428	A	G	Self-reported sarcoidosis	UKBB	9.94e-23	337159
	rs4424066	chr6:32354428	A	G	Intestinal malabsorption	UKBB	2.13e-21	337199
	rs4424066	chr6:32354428	A	G	Self-reported hyperthyroidism or thyrotoxicosis	UKBB	2.23e-20	337159
	rs4424066	chr6:32354428	A	G	Sitting height	UKBB	9.17e-19	336172
	rs4424066	chr6:32354428	A	G	High light scatter reticulocyte count	27863252	2.05e-18	173480
	rs4424066	chr6:32354428	A	G	Antibody titer to hepatitis B vaccination	21764829	1.24e-17	1683
	rs4424066	chr6:32354428	A	G	Monocyte count	27863252	1.77e-16	173480
	rs4424066	chr6:32354428	A	G	High light scatter percentage of red cells	27863252	2.98e-16	173480
	rs4424066	chr6:32354428	A	G	Seropositive rheumatoid arthritis	UKBB	4.51e-16	337199
	rs4424066	chr6:32354428	A	G	Whole body fat-free mass	UKBB	2.66e-15	331291
	rs4424066	chr6:32354428	A	G	Whole body water mass	UKBB	2.73e-15	331315
	rs4424066	chr6:32354428	A	G	Trunk predicted mass	UKBB	1.42e-14	330995
	rs4424066	chr6:32354428	A	G	Trunk fat-free mass	UKBB	1.68e-14	331030
	rs4424066	chr6:32354428	A	G	Leg predicted mass right	UKBB	1.73e-14	331285
	rs4424066	chr6:32354428	A	G	Leg fat-free mass right	UKBB	2.42e-14	331285
	rs4424066	chr6:32354428	A	G	Basal metabolic rate	UKBB	3.33e-14	331307
	rs4424066	chr6:32354428	A	G	Treatment with folic acid product	UKBB	6.17e-14	337159
	rs4424066	chr6:32354428	A	G	Treatment with sulfasalazine	UKBB	7.97e-14	337159
	rs4424066	chr6:32354428	A	G	Wheeze or whistling in the chest in last year	UKBB	2.28e-13	331257
	rs4424066	chr6:32354428	A	G	Arm fat-free mass right	UKBB	2.62e-13	331221
	rs4424066	chr6:32354428	A	G	Leg predicted mass left	UKBB	5.39e-13	331253
	rs4424066	chr6:32354428	A	G	Arm predicted mass right	UKBB	7.12e-13	331216
	rs4424066	chr6:32354428	A	G	Leg fat-free mass left	UKBB	7.84e-13	331258
	rs4424066	chr6:32354428	A	G	Arm fat-free mass left	UKBB	1.57e-12	331159
	rs4424066	chr6:32354428	A	G	Height	UKBB	3.09e-12	336474
	rs4424066	chr6:32354428	A	G	Self-reported ankylosing spondylitis	UKBB	3.51e-12	337159
	rs4424066	chr6:32354428	A	G	Arm predicted mass left	UKBB	4.58e-12	331146
	rs4424066	chr6:32354428	A	G	Alopecia areata	20596022	4.84e-12	4332
	rs4424066	chr6:32354428	A	G	Doctor diagnosed sarcoidosis	UKBB	2.3e-11	83529
	rs4424066	chr6:32354428	A	G	Hip circumference	UKBB	2.59e-11	336601
	rs4424066	chr6:32354428	A	G	Drug induced liver injury all DILI cases with time to onset less than or equal to the median of 24 days	22968431	1.06e-10	3784
	rs4424066	chr6:32354428	A	G	Type 1 diabetes	17632545	2.16e-10	3105
	rs4424066	chr6:32354428	A	G	Idiopathic membranous nephropathy	21323541	2.68e-10	2894
	rs4424066	chr6:32354428	A	G	Weight	UKBB	1.45e-09	336227
	rs4424066	chr6:32354428	A	G	Waist hip ratio adjusted for smoking	28443625	2.95e-09	145589
	rs4424066	chr6:32354428	A	G	Waist hip ratio adjusted for BMI	25673412	4.4e-09	221263
	rs4424066	chr6:32354428	A	G	Ulcerative colitis	26192919	2.74e-08	27432
	rs4424066	chr6:32354428	A	G	Waist hip ratio in non-smokers	28443625	6.36e-08	112089
	rs4424066	chr6:32354428	A	G	Impedance of leg right	UKBB	6.55e-08	331301
	rs4424066	chr6:32354428	A	G	Number of treatments or medications taken	UKBB	6.66e-08	337159
	rs4424066	chr6:32354428	A	G	Overall health rating	UKBB	7.09e-08	336020
	rs4424066	chr6:32354428	A	G	Treatment with fludrocortisone	UKBB	8.31e-08	337159
	rs4424066	chr6:32354428	A	G	Eosinophil percentage of white cells	27863252	1.3e-07	173480
	rs4424066	chr6:32354428	A	G	Treatment with leflunomide	UKBB	1.34e-07	337159
	rs4424066	chr6:32354428	A	G	Waist hip ratio adjusted for smoking	28443625	4.44e-07	164290
	rs4424066	chr6:32354428	A	G	Asthma	UKBB	4.48e-07	336782
	rs4424066	chr6:32354428	A	G	Self-reported asthma	UKBB	5.12e-07	337159
	rs4424066	chr6:32354428	A	G	Self-reported polymyalgia rheumatica	UKBB	5.31e-07	337159
	rs4424066	chr6:32354428	A	G	Rheumatoid arthritis	18668548	5.7e-07	800
	rs4424066	chr6:32354428	A	G	Waist hip ratio adjusted for BMI in males greater than 50 years of age	26426971	6.1e-07	56922
	rs4424066	chr6:32354428	A	G	Self-reported adrenocortical insufficiency or addisons disease	UKBB	6.14e-07	337159
	rs4424066	chr6:32354428	A	G	Primary biliary cirrhosis	20639880	7.18e-07	1398
	rs4424066	chr6:32354428	A	G	Impedance of whole body	UKBB	8.13e-07	331284
	rs4424066	chr6:32354428	A	G	Impedance of leg left	UKBB	9.05e-07	331296
	rs4424066	chr6:32354428	A	G	Waist circumference adjusted for BMI	25673412	1e-06	241680
	rs4424066	chr6:32354428	A	G	Sarcoidosis	22952805	1.15e-06	1906
	rs4424066	chr6:32354428	A	G	Mouth or teeth dental problems: mouth ulcers	UKBB	1.2e-06	336138
	rs4424066	chr6:32354428	A	G	Forced vital capacity	UKBB	1.31e-06	307638
	rs4424066	chr6:32354428	A	G	Basophil count	27863252	1.38e-06	173480
	rs4424066	chr6:32354428	A	G	Waist hip ratio	20935629	1.39e-06	77162
	rs4424066	chr6:32354428	A	G	Monocyte percentage of white cells	27863252	2.62e-06	173480
	rs4424066	chr6:32354428	A	G	Taking other prescription medications	UKBB	2.79e-06	336330
	rs4424066	chr6:32354428	A	G	Waist circumference adjusted for smoking	28443625	3.25e-06	163059
	rs4424066	chr6:32354428	A	G	Eosinophil percentage of granulocytes	27863252	3.54e-06	173480
	rs4424066	chr6:32354428	A	G	Multiple sclerosis	UKBB	4.4e-06	337199
	rs4424066	chr6:32354428	A	G	Vitamin and mineral supplements: none of the above	UKBB	5.07e-06	335591
	rs4424066	chr6:32354428	A	G	Systemic lupus erythematosus	18204098	5.88e-06	3094
	rs4424066	chr6:32354428	A	G	Multiple sclerosis	19010793	6.19e-06	1674
	rs4424066	chr6:32354428	A	G	Follicular non-hodgkins lymphoma	UKBB	6.63e-06	337199
	rs4424066	chr6:32354428	A	G	Multiple sclerosis	19010793	7.4e-06	-
	rs4424066	chr6:32354428	A	G	Pemphigus vulgaris	22437316	8.68e-06	497
	rs4424066	chr6:32354428	A	G	Treatment with cholesterol lowering medication	UKBB	8.76e-06	180203
	rs4424066	chr6:32354428	A	G	Body mass index	25673413	9.95e-06	335999
GP19	rs8137426	chr22:39844350	G	T	Trunk predicted mass	UKBB	4.3e-09	330995
	rs8137426	chr22:39844350	G	T	Trunk fat-free mass	UKBB	5.22e-09	331030
	rs8137426	chr22:39844350	G	T	Whole body fat-free mass	UKBB	7.91e-09	331291
	rs8137426	chr22:39844350	G	T	Whole body water mass	UKBB	9.74e-09	331315
	rs8137426	chr22:39844350	G	T	Basal metabolic rate	UKBB	1.93e-08	331307
	rs8137426	chr22:39844350	G	T	Leg predicted mass right	UKBB	2.11e-08	331285
	rs8137426	chr22:39844350	G	T	Leg fat-free mass right	UKBB	2.9e-08	331285
	rs8137426	chr22:39844350	G	T	Leg predicted mass left	UKBB	3.69e-08	331253
	rs8137426	chr22:39844350	G	T	Height	25282103	4.3e-08	251228
	rs8137426	chr22:39844350	G	T	Arm fat-free mass left	UKBB	4.93e-08	331159
	rs8137426	chr22:39844350	G	T	Leg fat-free mass left	UKBB	5.12e-08	331258
	rs8137426	chr22:39844350	G	T	Fluid intelligence score	UKBB	6.27e-08	108818
	rs8137426	chr22:39844350	G	T	Arm predicted mass left	UKBB	6.28e-08	331146
	rs8137426	chr22:39844350	G	T	Arm fat-free mass right	UKBB	7.42e-07	331221
	rs8137426	chr22:39844350	G	T	Qualifications: college or university degree	UKBB	7.72e-07	334070
	rs8137426	chr22:39844350	G	T	Arm predicted mass right	UKBB	8.24e-07	331216
GP20	rs12986368	chr19:5830922	C	T	Plasma cancer antigen 19 9 CA19 9 levels	23300138	1.24e-39	3451
GP20	rs874232	chr19:5843609	T	C	Plasma cancer antigen 19 9 CA19 9 levels	23300138	3.6e-29	3451
	rs874232	chr19:5843609	T	C	Basophil count	27863252	2.35e-06	173480
GP22	rs6583437	chr7:50350267	A	G	Mouth or teeth dental problems: mouth ulcers	UKBB	1.91e-09	336138

## Sheet: Table S3
Table S3 Genetic variants used to instrument GPs in East Asian population.
Exposure	rsID	Beta	SE	Pval	EA	OA	F-statistics
GP1	rs10513733	1.43138	0.298723	2.15e-06	G	A	22.96
GP1	rs10968674	1.39438	0.296432	3.26e-06	G	T	22.1265
GP1	rs10986348	0.857429	0.185858	4.97e-06	A	G	21.283
GP1	rs112838990	0.438122	0.0923148	2.67e-06	G	A	22.5241
GP1	rs114936589	2.41456	0.433658	4.1e-08	G	T	31.0014
GP1	rs116940852	1.05064	0.215752	1.48e-06	A	G	23.7136
GP1	rs116954206	1.13242	0.246264	5.33e-06	C	T	21.1453
GP1	rs117053119	1.24371	0.231799	1.21e-07	G	A	28.7882
GP1	rs117074454	1.06358	0.221461	2.04e-06	G	A	23.0646
GP1	rs117077575	1.51491	0.295878	4.28e-07	C	G	26.2149
GP1	rs117197670	1.25293	0.254424	1.13e-06	T	C	24.2514
GP1	rs117231115	0.907924	0.199818	6.84e-06	G	C	20.6457
GP1	rs117276285	1.08901	0.210953	3.45e-07	G	A	26.6497
GP1	rs117413314	0.926951	0.163707	2.45e-08	T	C	32.0611
GP1	rs117451522	1.50503	0.327965	5.56e-06	A	G	21.0589
GP1	rs117512115	1.51685	0.260695	1.03e-08	T	C	33.8548
GP1	rs117551491	1.67992	0.250973	5.54e-11	T	C	44.8047
GP1	rs117881583	1.15618	0.247473	3.78e-06	G	A	21.8271
GP1	rs118098540	1.23445	0.231886	1.5e-07	C	A	28.3399
GP1	rs118165893	0.852374	0.185975	5.71e-06	T	C	21.0064
GP1	rs11914501	-0.282634	0.0588623	2.05e-06	C	T	23.0555
GP1	rs12496175	0.847551	0.179262	2.91e-06	T	C	22.354
GP1	rs12577376	1.14701	0.226903	5.93e-07	G	C	25.5537
GP1	rs12616784	0.601814	0.125856	2.25e-06	T	A	22.8653
GP1	rs12629636	1.53834	0.260896	6.61e-09	T	G	34.7672
GP1	rs12700606	1.5254	0.327487	4.04e-06	G	A	21.696
GP1	rs138393276	1.59326	0.326626	1.42e-06	C	T	23.7942
GP1	rs138765063	1.39419	0.312036	9.65e-06	C	A	19.9634
GP1	rs138809961	1.01759	0.216599	3.35e-06	T	C	22.0715
GP1	rs139627488	1.34258	0.272688	1.14e-06	A	G	24.2409
GP1	rs141102247	1.30867	0.245441	1.44e-07	T	C	28.4293
GP1	rs143001771	1.5464	0.294884	2.27e-07	G	A	27.5005
GP1	rs143318090	1.09937	0.226953	1.67e-06	T	C	23.4647
GP1	rs143330659	1.43981	0.273512	2.05e-07	T	C	27.7113
GP1	rs144067274	2.17474	0.287451	1.71e-13	A	C	57.2383
GP1	rs144184101	1.35203	0.244999	5.35e-08	A	G	30.454
GP1	rs144201510	1.37478	0.253611	9.01e-08	A	G	29.3853
GP1	rs144605723	1.61248	0.260331	1.17e-09	A	G	38.3651
GP1	rs145331832	1.5434	0.271044	2.05e-08	A	G	32.4248
GP1	rs146191880	1.22673	0.263642	4.13e-06	T	C	21.6505
GP1	rs146354287	1.16862	0.246784	2.81e-06	A	G	22.424
GP1	rs146490963	0.85993	0.185842	4.66e-06	G	T	21.4111
GP1	rs146531639	1.8488	0.324003	1.92e-08	C	G	32.5598
GP1	rs146606937	1.24444	0.220461	2.69e-08	T	C	31.8628
GP1	rs147581841	1.19916	0.226351	1.72e-07	T	C	28.0666
GP1	rs147656749	1.02467	0.216457	2.83e-06	C	G	22.4091
GP1	rs148127138	1.33353	0.282978	3.13e-06	A	G	22.2075
GP1	rs148246164	1.19265	0.225342	1.77e-07	G	T	28.0118
GP1	rs148337637	1.36349	0.296594	5.36e-06	G	C	21.1339
GP1	rs148523711	1.26921	0.26407	2e-06	G	A	23.1009
GP1	rs148593221	0.862867	0.15752	6.65e-08	A	C	30.0066
GP1	rs148875969	1.16776	0.240473	1.58e-06	G	A	23.5817
GP1	rs148943373	1.00428	0.215811	4.12e-06	T	C	21.6552
GP1	rs148956979	0.835706	0.176699	2.89e-06	C	T	22.3686
GP1	rs148975088	0.642875	0.142219	7.62e-06	A	G	20.4333
GP1	rs149837325	0.767201	0.169636	7.54e-06	A	G	20.4542
GP1	rs149909272	1.037	0.216795	2.24e-06	C	T	22.8802
GP1	rs150298885	2.46629	0.394641	8.45e-10	A	G	39.0557
GP1	rs151002881	1.59313	0.281817	2.57e-08	A	G	31.9572
GP1	rs151193968	1.43459	0.252949	2.33e-08	C	T	32.1655
GP1	rs16954369	1.58025	0.327081	1.78e-06	A	G	23.3422
GP1	rs17104755	1.35243	0.253843	1.47e-07	G	C	28.3857
GP1	rs17158675	0.987389	0.207277	2.46e-06	A	G	22.6921
GP1	rs17255889	1.81575	0.267597	3.09e-11	G	A	46.0415
GP1	rs17689101	1.02998	0.194496	1.74e-07	A	G	28.0438
GP1	rs181518732	0.734005	0.16092	6.32e-06	A	C	20.8055
GP1	rs181854701	1.27276	0.245777	3.18e-07	T	C	26.817
GP1	rs182858256	1.45746	0.271501	1.19e-07	G	A	28.8171
GP1	rs182923044	1.55278	0.27096	1.68e-08	C	T	32.8405
GP1	rs183430706	1.52168	0.282247	1.05e-07	T	C	29.0662
GP1	rs183877338	0.516132	0.108983	2.8e-06	T	C	22.4287
GP1	rs184817929	1.52971	0.282591	9.38e-08	A	G	29.3023
GP1	rs185417095	1.45134	0.283152	4.16e-07	C	G	26.2724
GP1	rs185806930	1.22774	0.238359	3.66e-07	G	T	26.5308
GP1	rs185940086	1.20962	0.232164	2.7e-07	G	A	27.1461
GP1	rs186236174	1.76977	0.36992	2.23e-06	T	C	22.8885
GP1	rs188055629	1.72402	0.293139	7.2e-09	C	T	34.589
GP1	rs189607322	1.2814	0.224229	1.83e-08	A	C	32.6577
GP1	rs1911748	0.548469	0.111422	1.14e-06	G	A	24.2305
GP1	rs200141137	1.12339	0.233867	2.03e-06	C	G	23.074
GP1	rs200340320	1.3606	0.27165	7.47e-07	C	A	25.0866
GP1	rs200655768	1.00625	0.222365	7.45e-06	T	G	20.4776
GP1	rs2029566	0.640647	0.131662	1.5e-06	T	G	23.6765
GP1	rs2041329	0.736001	0.162311	7.14e-06	T	A	20.5618
GP1	rs2746088	0.326646	0.070728	4.86e-06	A	T	21.3291
GP1	rs28595759	1.26257	0.239103	1.88e-07	G	A	27.8831
GP1	rs3136214	1.59858	0.347362	5.24e-06	G	A	21.1789
GP1	rs367798622	1.32411	0.284082	3.98e-06	T	C	21.725
GP1	rs3742380	1.34419	0.238696	2.9e-08	T	A	31.7125
GP1	rs41266147	0.564016	0.125235	8.21e-06	A	G	20.283
GP1	rs41304324	0.744326	0.153854	1.72e-06	T	G	23.405
GP1	rs4343888	0.923287	0.171035	1.02e-07	G	C	29.1409
GP1	rs4861899	1.49787	0.283269	1.81e-07	G	C	27.9608
GP1	rs4945345	1.29813	0.224961	1.34e-08	A	G	33.2983
GP1	rs540233780	1.69752	0.293536	1.25e-08	C	T	33.4431
GP1	rs55660809	0.379927	0.0740578	4.06e-07	G	C	26.3184
GP1	rs57050848	0.636618	0.136335	3.83e-06	G	A	21.8043
GP1	rs57614052	1.36574	0.296589	5.17e-06	A	G	21.2044
GP1	rs57653620	1.41626	0.296333	2.28e-06	C	G	22.8416
GP1	rs59462048	1.07208	0.193878	5.04e-08	T	C	30.5772
GP1	rs59711400	0.478121	0.105721	7.54e-06	A	G	20.4528
GP1	rs60449392	1.64307	0.311109	1.87e-07	G	C	27.8925
GP1	rs62351872	0.299785	0.0646202	4.41e-06	A	G	21.522
GP1	rs62475263	1.36482	0.212594	3.02e-10	G	A	41.2144
GP1	rs6537391	0.665495	0.13562	1.23e-06	A	C	24.0792
GP1	rs6728816	0.57554	0.125304	5.46e-06	T	A	21.097
GP1	rs6749675	1.0128	0.210758	2.01e-06	A	G	23.0929
GP1	rs680458	0.994057	0.188355	1.91e-07	G	A	27.8528
GP1	rs7203017	0.32141	0.0701883	5.82e-06	T	C	20.9696
GP1	rs72497605	1.40145	0.284505	1.12e-06	C	T	24.2647
GP1	rs72589653	0.513726	0.102964	8.22e-07	C	G	24.8939
GP1	rs7314297	0.416664	0.090578	5.29e-06	A	G	21.1605
GP1	rs73409311	0.853271	0.186111	5.67e-06	A	G	21.0199
GP1	rs73420594	1.53835	0.282981	8.3e-08	T	C	29.5526
GP1	rs73513699	0.542575	0.0949488	1.84e-08	T	C	32.6543
GP1	rs74366318	1.30006	0.187361	1.15e-11	T	C	48.1469
GP1	rs74560345	0.819582	0.176759	4.46e-06	T	C	21.4992
GP1	rs74728101	1.06422	0.227251	3.59e-06	T	G	21.9306
GP1	rs75316758	0.850689	0.169634	7.24e-07	T	C	25.1487
GP1	rs75548213	1.02352	0.207024	1.03e-06	G	C	24.4428
GP1	rs75601040	0.738227	0.164223	8.53e-06	C	G	20.2075
GP1	rs75740578	0.997885	0.202835	1.16e-06	C	A	24.2033
GP1	rs75955012	1.25938	0.203793	1.28e-09	T	C	38.1887
GP1	rs76045323	0.516153	0.106292	1.58e-06	A	G	23.5806
GP1	rs76130053	2.04673	0.322073	4.49e-10	G	A	40.3843
GP1	rs76220971	1.01274	0.215788	3.43e-06	C	G	22.0263
GP1	rs76505521	0.780854	0.166705	3.58e-06	A	G	21.9403
GP1	rs76707637	1.37582	0.273961	6.99e-07	C	T	25.22
GP1	rs77206407	0.790779	0.142186	4.24e-08	C	T	30.9312
GP1	rs77750847	2.39498	0.363367	1.05e-10	C	T	43.4423
GP1	rs77841469	1.92123	0.308615	9.76e-10	A	G	38.7547
GP1	rs78001347	1.16601	0.255183	6.09e-06	A	G	20.8786
GP1	rs78297622	1.12949	0.247398	6.2e-06	C	T	20.8436
GP1	rs78298522	0.522519	0.112861	4.61e-06	A	G	21.4346
GP1	rs78519862	1.03072	0.222612	4.6e-06	T	G	21.438
GP1	rs78892192	1.26183	0.27372	5.05e-06	G	T	21.2515
GP1	rs79204040	0.828411	0.152174	7.97e-08	T	C	29.6354
GP1	rs79388909	0.471518	0.0961383	1.25e-06	A	T	24.0549
GP1	rs79593580	0.689402	0.137792	7.67e-07	G	A	25.0321
GP1	rs79693512	0.914848	0.158608	1.36e-08	G	T	33.2696
GP1	rs79698751	1.19368	0.265317	8.39e-06	T	C	20.2416
GP1	rs79755253	-0.293359	0.0606608	1.74e-06	G	A	23.3874
GP1	rs79819607	0.924103	0.20275	6.42e-06	T	G	20.7739
GP1	rs872352	1.17444	0.239796	1.29e-06	G	A	23.9871
GP1	rs9450452	0.294953	0.0642534	5.52e-06	C	T	21.0724
GP1	rs9577834	1.41626	0.296333	2.28e-06	C	A	22.8416
GP1	rs9820955	0.301614	0.0647439	4.03e-06	T	C	21.7023
GP1	rs9926232	0.530086	0.115833	5.9e-06	C	T	20.9425
GP2	rs117741198	1.36842	0.267488	4.37e-07	T	C	26.1716
GP2	rs12623068	0.252252	0.0561137	8.53e-06	T	C	20.2084
GP2	rs139056	1.14856	0.241441	2.53e-06	C	A	22.63
GP2	rs139969306	1.29786	0.25736	6.3e-07	T	C	25.4316
GP2	rs140212090	0.593549	0.130316	6.51e-06	G	A	20.7452
GP2	rs140479431	1.11911	0.233445	2.13e-06	C	A	22.9814
GP2	rs141882547	1.0259	0.226682	7.43e-06	A	T	20.4822
GP2	rs143895688	1.21298	0.224837	1.03e-07	T	C	29.1053
GP2	rs145932694	0.950239	0.208972	6.74e-06	T	C	20.6771
GP2	rs146167646	1.40612	0.29273	2.03e-06	T	A	23.0733
GP2	rs146236119	1.46827	0.278975	2.06e-07	T	C	27.7001
GP2	rs148027374	1.17626	0.24025	1.3e-06	T	C	23.9707
GP2	rs150640033	1.20789	0.269102	8.8e-06	T	G	20.1475
GP2	rs184212429	1.37323	0.293966	3.79e-06	C	T	21.8219
GP2	rs185948520	0.999032	0.199511	7.52e-07	C	A	25.0741
GP2	rs1966375	0.433873	0.0944431	5.43e-06	G	A	21.105
GP2	rs200986214	0.321597	0.071036	7.38e-06	T	C	20.4959
GP2	rs2252341	1.07647	0.22697	2.71e-06	G	C	22.494
GP2	rs28712161	0.637826	0.141882	8.53e-06	G	C	20.2092
GP2	rs3802384	0.302134	0.0641237	3.14e-06	A	G	22.2005
GP2	rs45578435	0.763221	0.164413	4.35e-06	A	G	21.5491
GP2	rs4953850	-0.24226	0.0535006	7.35e-06	G	T	20.5044
GP2	rs532822083	0.800228	0.174801	5.85e-06	A	G	20.9575
GP2	rs56747424	0.390057	0.0853951	6.13e-06	C	T	20.8636
GP2	rs62103613	1.03195	0.204208	5.98e-07	G	C	25.5371
GP2	rs72628061	0.535501	0.114417	3.64e-06	A	G	21.9048
GP2	rs7311880	0.553845	0.114799	1.84e-06	T	G	23.2756
GP2	rs74602765	1.30798	0.279726	3.71e-06	A	G	21.8643
GP2	rs75293644	1.54187	0.278933	5.09e-08	T	A	30.5559
GP2	rs76218062	1.2118	0.212472	1.95e-08	A	G	32.5281
GP2	rs76393707	-0.560132	0.0968156	1.23e-08	A	G	33.4726
GP2	rs76589712	1.23981	0.26788	4.64e-06	A	G	21.4205
GP2	rs77443970	1.25527	0.281197	9.82e-06	T	G	19.9275
GP2	rs77600154	1.0908	0.241533	7.76e-06	A	G	20.3956
GP2	rs77892930	0.263844	0.0581066	6.94e-06	A	G	20.6179
GP2	rs79867306	0.71099	0.153003	4.25e-06	T	C	21.5937
GP2	rs80092904	1.18162	0.249126	2.71e-06	C	A	22.4966
GP2	rs9931127	0.78025	0.170088	5.6e-06	T	G	21.0436
GP3	rs11032608	1.46914	0.304451	1.83e-06	C	T	23.2858
GP3	rs11059905	-0.296479	0.0634963	3.83e-06	T	C	21.8017
GP3	rs116851734	0.68669	0.146915	3.75e-06	T	C	21.8469
GP3	rs117495484	0.913871	0.203974	9.13e-06	T	C	20.0734
GP3	rs117532052	1.51837	0.290359	2.45e-07	A	G	27.3454
GP3	rs117720734	1.31203	0.247785	1.74e-07	A	G	28.0374
GP3	rs12657521	0.39415	0.086118	5.88e-06	A	C	20.9476
GP3	rs12718607	0.417145	0.0929004	8.73e-06	A	C	20.1622
GP3	rs12974748	0.305075	0.0683018	9.71e-06	T	A	19.9503
GP3	rs13186736	0.404528	0.0814226	9.12e-07	T	C	24.6835
GP3	rs139513893	1.47715	0.320678	5.13e-06	C	T	21.2183
GP3	rs140875240	1.17247	0.241897	1.65e-06	C	A	23.4932
GP3	rs141154151	0.909743	0.195661	4.2e-06	G	C	21.6187
GP3	rs142195150	1.47851	0.265703	4.17e-08	T	C	30.9639
GP3	rs143417927	1.44898	0.320649	7.67e-06	A	G	20.4204
GP3	rs143470886	0.949314	0.194584	1.41e-06	T	G	23.8016
GP3	rs144824170	1.1724	0.259112	7.47e-06	G	A	20.4728
GP3	rs145792711	1.06047	0.222543	2.44e-06	G	A	22.7075
GP3	rs147336223	0.707769	0.156592	7.63e-06	G	T	20.4289
GP3	rs148290268	1.23484	0.267236	4.8e-06	G	T	21.3517
GP3	rs150484940	1.58022	0.288236	6.49e-08	A	T	30.0565
GP3	rs16949449	0.340404	0.0693072	1.2e-06	T	C	24.1231
GP3	rs181518732	0.740812	0.157178	3.12e-06	A	C	22.2143
GP3	rs1861805	0.355167	0.0716741	9.72e-07	C	A	24.555
GP3	rs187620216	0.928533	0.20681	8.75e-06	A	G	20.1582
GP3	rs188745509	1.48805	0.320076	4.21e-06	A	T	21.6137
GP3	rs2391567	0.520552	0.110692	3.28e-06	A	C	22.1154
GP3	rs62648735	0.881069	0.184504	2.32e-06	A	T	22.8039
GP3	rs6421232	0.302999	0.0660334	5.57e-06	G	A	21.055
GP3	rs6604750	0.312083	0.0585873	1.48e-07	A	G	28.3748
GP3	rs71491550	0.892899	0.190964	3.72e-06	T	C	21.8626
GP3	rs74013271	0.807132	0.176392	5.91e-06	T	C	20.9378
GP3	rs74551603	0.85939	0.184738	4.15e-06	A	G	21.6405
GP3	rs76271498	0.623668	0.114751	8.36e-08	A	G	29.5389
GP3	rs76317827	1.05317	0.228943	5.28e-06	C	T	21.1613
GP3	rs79513389	0.720696	0.152888	3.11e-06	T	G	22.2207
GP3	rs80188633	1.05034	0.211971	9.73e-07	C	T	24.5531
GP4	rs117363994	1.50333	0.318226	2.96e-06	T	C	22.3171
GP4	rs117546232	0.713085	0.152033	3.47e-06	T	C	21.9992
GP4	rs117565132	1.07424	0.235283	6.19e-06	C	T	20.8459
GP4	rs118141502	0.718091	0.160763	9.71e-06	A	G	19.952
GP4	rs11989744	-0.426818	0.0912922	3.73e-06	T	C	21.8584
GP4	rs139728839	0.963401	0.198216	1.54e-06	G	C	23.6231
GP4	rs141071615	1.00346	0.220335	6.52e-06	A	G	20.7412
GP4	rs145209438	0.575877	0.129052	9.9e-06	A	G	19.9127
GP4	rs148808902	0.872036	0.190582	5.91e-06	C	T	20.9365
GP4	rs150052852	1.31082	0.249969	2.27e-07	A	G	27.4988
GP4	rs1791328	-0.264656	0.0555283	2.43e-06	G	T	22.7162
GP4	rs184865266	1.19896	0.240951	8.78e-07	T	C	24.7601
GP4	rs188300375	1.01846	0.21878	4.09e-06	G	A	21.6707
GP4	rs190089573	1.26472	0.272217	4.27e-06	G	C	21.5853
GP4	rs201767044	1.06485	0.226677	3.35e-06	A	G	22.0679
GP4	rs2292767	-0.280252	0.061306	6.03e-06	T	C	20.8974
GP4	rs536170793	1.00129	0.219555	6.34e-06	G	A	20.7986
GP4	rs62579053	0.51077	0.110611	4.87e-06	C	G	21.3233
GP4	rs7011442	-0.351176	0.0785075	9.43e-06	T	C	20.0091
GP4	rs7094302	1.24356	0.2725	6.25e-06	C	T	20.8257
GP4	rs7158432	1.49074	0.299448	8.68e-07	G	A	24.7834
GP4	rs73548850	0.53231	0.111041	2.13e-06	G	T	22.9807
GP4	rs74648928	0.79726	0.172931	5.04e-06	A	C	21.2547
GP4	rs7551771	0.278232	0.0623709	9.96e-06	T	C	19.8999
GP4	rs77569250	0.321047	0.0621988	3.46e-07	T	C	26.6424
GP4	rs78451568	1.21058	0.241607	7.4e-07	C	G	25.1054
GP4	rs78452873	0.577878	0.128789	8.86e-06	G	C	20.1333
GP4	rs79908555	0.654872	0.145352	8.15e-06	G	A	20.2988
GP4	rs9725437	0.853036	0.189928	8.69e-06	G	A	20.1724
GP5	rs1021492	0.845003	0.159997	1.87e-07	T	C	27.8928
GP5	rs10420357	0.42053	0.0935949	8.62e-06	T	A	20.1878
GP5	rs10503328	1.32257	0.294002	8.41e-06	G	A	20.2366
GP5	rs115014415	0.561378	0.118162	2.61e-06	C	T	22.5712
GP5	rs116940852	1.07004	0.213305	7.19e-07	A	G	25.1651
GP5	rs117278213	0.925863	0.194372	2.46e-06	T	C	22.6896
GP5	rs117512115	1.27564	0.26035	1.28e-06	T	C	24.0072
GP5	rs117551491	1.35355	0.251958	1.17e-07	T	C	28.8597
GP5	rs117555427	1.16165	0.218079	1.48e-07	C	T	28.3742
GP5	rs117678727	1.30371	0.270371	1.86e-06	T	C	23.251
GP5	rs117720734	1.15768	0.252397	5.62e-06	A	G	21.0382
GP5	rs117947399	0.982521	0.214638	5.86e-06	A	G	20.9542
GP5	rs117951098	0.489047	0.105167	4.19e-06	A	G	21.6243
GP5	rs118003917	0.594483	0.132849	9.36e-06	G	A	20.0245
GP5	rs118086552	0.650715	0.138932	3.58e-06	G	C	21.937
GP5	rs12137957	1.34711	0.270616	8.7e-07	A	G	24.7799
GP5	rs1246752	0.953329	0.201124	2.75e-06	A	C	22.4677
GP5	rs12614149	0.963627	0.176989	7.94e-08	G	A	29.6432
GP5	rs12768531	0.48985	0.10833	7.56e-06	T	C	20.447
GP5	rs139275004	0.967532	0.193482	7.77e-07	T	A	25.0063
GP5	rs139780649	0.935245	0.205762	6.8e-06	A	G	20.6595
GP5	rs142536335	1.15859	0.244741	2.83e-06	G	T	22.4102
GP5	rs143076354	1.20731	0.260983	4.69e-06	G	A	21.4
GP5	rs143514469	0.907392	0.200036	7.09e-06	G	T	20.5766
GP5	rs143827766	1.78918	0.396426	7.86e-06	G	C	20.3697
GP5	rs144184101	1.27447	0.243183	2.31e-07	A	G	27.4658
GP5	rs144201510	1.46567	0.249952	7.95e-09	A	G	34.3842
GP5	rs144605723	1.31379	0.260695	6.4e-07	A	G	25.3972
GP5	rs145301230	1.16307	0.237774	1.33e-06	T	C	23.9267
GP5	rs146082397	0.764622	0.166998	5.83e-06	A	G	20.9638
GP5	rs146621843	1.07735	0.237974	7.38e-06	T	C	20.4953
GP5	rs148252751	1.30341	0.281429	4.57e-06	A	G	21.4499
GP5	rs148346236	1.28447	0.253413	5.54e-07	A	G	25.6915
GP5	rs148562744	1.92346	0.30297	4.66e-10	T	G	40.3058
GP5	rs149837325	0.760548	0.167922	7.32e-06	A	G	20.5134
GP5	rs150776854	0.901145	0.197219	6.09e-06	A	G	20.8781
GP5	rs183293937	0.999567	0.214701	4.08e-06	C	G	21.6748
GP5	rs183430706	1.29994	0.281353	4.81e-06	T	C	21.3473
GP5	rs200340320	1.25383	0.269765	4.23e-06	C	A	21.6026
GP5	rs2185076	0.315383	0.0667088	2.91e-06	T	C	22.3517
GP5	rs2252746	0.31102	0.0629749	1.05e-06	T	C	24.3917
GP5	rs340310	1.32505	0.270814	1.32e-06	C	A	23.9399
GP5	rs34441893	1.0414	0.225109	4.68e-06	C	A	21.4018
GP5	rs376646281	1.43208	0.307612	4.09e-06	A	G	21.6734
GP5	rs3860930	0.299708	0.0625221	2.13e-06	A	G	22.9789
GP5	rs40302	0.386095	0.0836779	4.95e-06	A	G	21.2896
GP5	rs45628033	1.22215	0.235854	3.12e-07	A	C	26.8511
GP5	rs540233780	1.55858	0.29186	1.38e-07	C	T	28.5173
GP5	rs544928066	0.837249	0.16926	1.01e-06	C	A	24.4681
GP5	rs545786770	1.35037	0.250784	1.09e-07	A	C	28.9939
GP5	rs56986869	0.6358	0.130642	1.5e-06	A	G	23.6851
GP5	rs57369412	-0.387993	0.0794646	1.39e-06	C	T	23.8397
GP5	rs574372323	0.450686	0.0994974	7.3e-06	C	T	20.5175
GP5	rs58840507	1.02973	0.213972	1.95e-06	A	G	23.1597
GP5	rs6009886	1.35085	0.293605	5.26e-06	C	T	21.1684
GP5	rs67863855	1.27681	0.270679	3.06e-06	T	C	22.2507
GP5	rs6864655	-0.456591	0.101079	7.73e-06	G	T	20.4048
GP5	rs71534665	-0.290643	0.0615728	3.02e-06	G	T	22.2814
GP5	rs74206735	1.01898	0.204829	8.83e-07	A	C	24.7485
GP5	rs74332272	1.05981	0.231592	5.9e-06	A	G	20.9416
GP5	rs75997279	1.00045	0.214881	4.08e-06	A	C	21.6768
GP5	rs76643130	0.713007	0.153446	4.26e-06	C	T	21.5912
GP5	rs76845583	1.78306	0.321137	4.46e-08	T	C	30.8284
GP5	rs77750847	1.68628	0.366901	5.38e-06	C	T	21.1233
GP5	rs78003920	0.447282	0.096135	4.14e-06	G	A	21.6471
GP5	rs78133867	0.690332	0.154431	9.56e-06	A	T	19.9824
GP5	rs78440365	0.996417	0.214518	4.29e-06	A	C	21.5752
GP5	rs78519862	1.09486	0.219701	8.46e-07	T	G	24.8344
GP5	rs78649195	1.54956	0.323421	2.15e-06	C	T	22.9552
GP5	rs78927369	0.839055	0.186661	8.54e-06	C	T	20.2057
GP5	rs80001113	1.27632	0.270339	3e-06	G	A	22.2896
GP5	rs843346	0.26646	0.0594415	9.03e-06	T	C	20.0948
GP6	rs117260415	0.851998	0.1686	5.98e-07	C	T	25.5365
GP6	rs139728839	0.824908	0.183144	8.2e-06	G	C	20.2874
GP6	rs141044663	1.14698	0.250866	6.01e-06	A	G	20.9039
GP6	rs142487659	1.12741	0.240307	3.45e-06	T	A	22.0106
GP6	rs148853385	1.45926	0.313448	4.09e-06	C	T	21.6738
GP6	rs149004981	0.881237	0.188692	3.81e-06	T	C	21.8111
GP6	rs150424007	1.07933	0.214812	6.9e-07	A	G	25.2459
GP6	rs150738285	0.758464	0.12611	3.36e-09	G	C	36.1719
GP6	rs1557910	0.331026	0.0685733	1.81e-06	C	T	23.3031
GP6	rs17661053	0.667426	0.140432	2.59e-06	T	G	22.5878
GP6	rs192708266	0.816356	0.171855	2.62e-06	A	G	22.565
GP6	rs4801837	-0.263813	0.0531682	9.41e-07	T	C	24.62
GP6	rs4959958	0.829458	0.183883	7.95e-06	T	C	20.3472
GP6	rs529203880	1.02812	0.223001	5.04e-06	G	T	21.2556
GP6	rs56669001	0.28222	0.0590305	2.26e-06	T	G	22.8572
GP6	rs6424933	-0.233332	0.0508083	5.48e-06	G	A	21.0901
GP6	rs6973510	0.24684	0.0549063	8.52e-06	C	G	20.2109
GP6	rs7186888	0.233263	0.0512292	6.55e-06	C	T	20.7327
GP6	rs75395000	0.6439	0.142582	7.77e-06	A	G	20.3942
GP6	rs76410150	0.860693	0.192729	9.75e-06	C	T	19.9435
GP6	rs78365715	1.07928	0.231666	4.02e-06	C	G	21.7042
GP6	rs7900410	-0.242158	0.0529836	6.06e-06	A	C	20.8889
GP6	rs80091439	1.3576	0.261396	2.94e-07	A	G	26.974
GP6	rs9795602	0.912589	0.198372	5.28e-06	A	G	21.1636
GP7	rs10733281	0.525512	0.110664	2.64e-06	T	C	22.5503
GP7	rs10805308	0.300235	0.0635466	2.95e-06	T	G	22.3223
GP7	rs117469315	1.05309	0.222931	2.97e-06	T	G	22.3146
GP7	rs117853355	1.08446	0.235588	5.21e-06	T	G	21.1895
GP7	rs11857262	1.0782	0.235078	5.62e-06	C	T	21.0366
GP7	rs139356671	0.552993	0.111653	9.84e-07	A	G	24.5301
GP7	rs139794460	1.29029	0.274521	3.32e-06	C	G	22.0914
GP7	rs142666994	0.761034	0.168461	7.71e-06	C	T	20.4084
GP7	rs143895688	1.12976	0.241048	3.53e-06	T	C	21.9667
GP7	rs146037951	0.648366	0.141569	5.8e-06	A	G	20.9751
GP7	rs147656031	1.38895	0.298682	4.19e-06	T	A	21.625
GP7	rs17102610	-0.696867	0.115919	3.41e-09	T	C	36.1402
GP7	rs185380230	1.33938	0.284446	3.18e-06	A	G	22.1722
GP7	rs187897343	1.12257	0.210971	1.52e-07	G	A	28.3127
GP7	rs410504	0.825379	0.169451	1.47e-06	A	G	23.7257
GP7	rs4485912	-0.264375	0.058586	7.89e-06	G	C	20.3635
GP7	rs497381	1.41073	0.313199	8.19e-06	A	C	20.2884
GP7	rs5011724	-0.28424	0.0624451	6.6e-06	T	C	20.7192
GP7	rs533120450	1.2605	0.264747	2.49e-06	G	T	22.6685
GP7	rs56747424	0.478495	0.0903844	1.75e-07	C	T	28.0264
GP7	rs62103613	1.07216	0.217789	1.14e-06	G	C	24.2352
GP7	rs62531356	0.30864	0.069083	9.67e-06	A	G	19.9601
GP7	rs72634430	0.553076	0.119473	4.62e-06	A	T	21.4304
GP7	rs75228028	0.894684	0.193432	4.7e-06	T	A	21.3935
GP7	rs76020835	0.956133	0.204245	3.62e-06	C	T	21.9146
GP7	rs76218062	1.15386	0.227724	5.59e-07	A	G	25.6737
GP7	rs78003500	0.51596	0.1069	1.82e-06	T	G	23.2957
GP7	rs78481067	0.783925	0.168132	3.95e-06	G	A	21.7394
GP7	rs7852747	0.352431	0.0768204	5.59e-06	A	G	21.0472
GP7	rs9511705	-0.284164	0.063012	7.99e-06	C	T	20.3372
GP8	rs1182142	-0.283662	0.0597851	2.69e-06	C	T	22.5121
GP8	rs138463898	-0.283091	0.06108	4.5e-06	G	A	21.481
GP8	rs140433225	-0.875176	0.187223	3.74e-06	C	T	21.8511
GP8	rs144448565	1.27729	0.251186	5.1e-07	A	C	25.8576
GP8	rs187985865	0.737829	0.142174	3e-07	T	C	26.9322
GP8	rs2439272	0.351659	0.0783837	8.88e-06	A	G	20.1276
GP8	rs4813362	0.324704	0.0691003	3.33e-06	T	C	22.0808
GP8	rs544801228	-1.14965	0.252657	6.64e-06	G	A	20.7047
GP8	rs58347073	-0.589486	0.130727	8.01e-06	C	G	20.3337
GP8	rs59093977	-0.680705	0.138607	1.21e-06	T	C	24.1183
GP8	rs62202951	-0.328639	0.069405	2.81e-06	G	A	22.4211
GP8	rs6803377	0.288533	0.057417	6.88e-07	G	C	25.2528
GP8	rs7281617	-0.324501	0.0725842	9.54e-06	A	G	19.987
GP8	rs76236855	0.832553	0.183604	7.14e-06	T	C	20.5617
GP8	rs9388253	0.270978	0.0606296	9.59e-06	A	G	19.9755
GP9	rs138537542	-1.09246	0.233589	3.7e-06	G	A	21.8729
GP9	rs192071955	0.550257	0.116091	2.75e-06	C	T	22.4664
GP9	rs1951562	0.280425	0.0600703	3.85e-06	T	C	21.7928
GP9	rs201463755	0.278335	0.0610014	6.27e-06	T	C	20.8188
GP9	rs2163090	0.302615	0.0607901	8.69e-07	A	G	24.7808
GP9	rs2579639	-0.28457	0.0619806	5.5e-06	T	C	21.0798
GP9	rs368873497	-0.315175	0.0672425	3.52e-06	T	C	21.9693
GP9	rs4311487	-0.285305	0.0606214	3.22e-06	T	C	22.1496
GP9	rs4750939	0.278809	0.0621638	8.94e-06	A	G	20.1159
GP9	rs56181984	-0.335265	0.0682837	1.21e-06	T	C	24.107
GP9	rs60291552	-0.400392	0.0857352	3.82e-06	G	C	21.8098
GP9	rs7691033	0.594708	0.126659	3.39e-06	A	G	22.0463
GP9	rs76990471	-0.839028	0.186416	8.32e-06	T	G	20.2575
GP9	rs77228269	-1.13009	0.248681	6.83e-06	A	G	20.651
GP10	rs1021517	-0.509401	0.103824	1.23e-06	C	T	24.0727
GP10	rs11001580	0.494845	0.109491	7.64e-06	A	G	20.4259
GP10	rs115258534	1.28277	0.281461	6.43e-06	T	C	20.7712
GP10	rs115430097	1.24584	0.249801	8.3e-07	A	G	24.8735
GP10	rs117504754	1.08884	0.241571	8.08e-06	C	T	20.316
GP10	rs117902984	0.842752	0.179261	3.3e-06	C	T	22.1018
GP10	rs1182135	0.773399	0.154769	7.91e-07	T	C	24.9712
GP10	rs13065727	0.4198	0.0935015	8.75e-06	G	A	20.158
GP10	rs138038926	1.12528	0.240928	3.81e-06	G	A	21.8146
GP10	rs138092176	0.949746	0.207531	5.89e-06	T	C	20.9435
GP10	rs139937890	1.09571	0.227527	1.91e-06	C	G	23.1913
GP10	rs142297224	1.4018	0.295468	2.69e-06	C	T	22.5087
GP10	rs144791775	0.980189	0.200919	1.41e-06	A	G	23.8
GP10	rs16871039	-0.344337	0.0713134	1.8e-06	T	C	23.3144
GP10	rs190173100	-1.30889	0.270068	1.65e-06	A	G	23.4888
GP10	rs192190632	-0.373311	0.0834257	9.36e-06	G	A	20.0236
GP10	rs2089730	0.29728	0.0570845	2.74e-07	C	G	27.1203
GP10	rs2091289	0.689527	0.116699	6.16e-09	G	A	34.9115
GP10	rs2731542	1.17871	0.250132	3.13e-06	G	C	22.2063
GP10	rs35877060	0.998047	0.215766	4.7e-06	A	G	21.3962
GP10	rs4876023	-0.317288	0.0684225	4.45e-06	G	C	21.5035
GP10	rs5743164	0.891646	0.196391	6.96e-06	C	T	20.613
GP10	rs61702521	-0.769449	0.138742	4.61e-08	T	C	30.757
GP10	rs73187288	0.782385	0.156852	8.27e-07	C	A	24.8806
GP10	rs75279126	-0.301778	0.0658468	5.72e-06	G	A	21.0042
GP10	rs75954939	1.09421	0.242419	7.85e-06	C	T	20.3736
GP10	rs78891992	0.59553	0.124071	2.07e-06	T	C	23.0392
GP11	rs111250108	1.62333	0.345305	3.3e-06	T	A	22.1008
GP11	rs116878902	1.18042	0.264149	9.62e-06	G	A	19.9699
GP11	rs117935531	1.03293	0.224009	5.02e-06	G	C	21.2623
GP11	rs12185430	0.286311	0.0597942	2.18e-06	C	T	22.9276
GP11	rs140861381	0.930584	0.193066	1.88e-06	T	C	23.2327
GP11	rs149499303	-0.692875	0.143364	1.76e-06	A	T	23.3577
GP11	rs2081495	0.289558	0.0560717	3.42e-07	T	A	26.6676
GP11	rs2089730	0.26221	0.0563139	4.07e-06	C	G	21.6804
GP11	rs3732879	0.759868	0.165446	5.46e-06	C	T	21.0942
GP11	rs3745396	-0.401779	0.0849436	2.88e-06	G	A	22.3724
GP11	rs547359048	0.429161	0.0902129	2.53e-06	T	C	22.631
GP11	rs55784221	-0.263426	0.0546898	1.91e-06	G	A	23.2009
GP11	rs60874441	0.313402	0.0689727	6.84e-06	T	G	20.6466
GP11	rs75756708	1.01697	0.223693	6.77e-06	G	A	20.6686
GP11	rs76213578	-0.560758	0.124213	7.82e-06	C	T	20.3806
GP11	rs76726774	0.401598	0.0873351	5.33e-06	T	C	21.1449
GP11	rs9327200	-0.416274	0.087141	2.3e-06	T	A	22.8199
GP11	rs9506903	-0.329684	0.0738425	9.8e-06	C	T	19.9335
GP11	rs9932611	1.43874	0.306161	3.33e-06	A	G	22.0833
GP12	rs10508473	-0.27646	0.0593805	4.08e-06	C	T	21.6759
GP12	rs112553647	0.803813	0.169498	2.72e-06	G	A	22.4896
GP12	rs11587912	0.764393	0.163984	3.98e-06	A	C	21.7285
GP12	rs116881097	1.12268	0.23426	2.14e-06	T	C	22.9676
GP12	rs117469315	1.08035	0.216079	7.8e-07	T	G	24.9979
GP12	rs12135437	0.38186	0.083266	5.64e-06	A	G	21.0316
GP12	rs12619167	1.72854	0.336307	3.87e-07	T	C	26.4172
GP12	rs139132417	1.07151	0.210158	4.77e-07	C	G	25.9956
GP12	rs142386960	0.787612	0.158941	9.72e-07	T	C	24.5557
GP12	rs144445816	1.16307	0.240168	1.68e-06	T	C	23.4521
GP12	rs145255892	1.46205	0.319871	6.05e-06	T	C	20.8917
GP12	rs145846373	1.06277	0.228304	4.09e-06	C	T	21.6696
GP12	rs146037951	0.730541	0.136612	1.33e-07	A	G	28.5964
GP12	rs148442073	1.09134	0.201238	8.9e-08	A	T	29.4103
GP12	rs150072582	0.832726	0.184883	8.2e-06	T	C	20.2866
GP12	rs150300202	1.57723	0.302484	2.65e-07	T	C	27.1885
GP12	rs151030292	1.1153	0.241461	4.84e-06	C	T	21.3348
GP12	rs17102610	-0.530512	0.114095	4.2e-06	T	C	21.6201
GP12	rs183846961	1.14846	0.234533	1.29e-06	T	C	23.9786
GP12	rs189789791	1.63587	0.339348	1.87e-06	G	A	23.2384
GP12	rs34274417	-0.287459	0.0621394	4.69e-06	G	A	21.4002
GP12	rs36048446	0.360277	0.0747372	1.87e-06	A	G	23.238
GP12	rs366422	0.270327	0.0605999	9.97e-06	C	T	19.8992
GP12	rs369261916	1.3078	0.278168	3.29e-06	T	C	22.1039
GP12	rs374418053	1.29872	0.278515	3.95e-06	A	G	21.7437
GP12	rs4833625	0.258172	0.0577499	9.54e-06	A	G	19.9855
GP12	rs533120450	1.20012	0.257448	3.97e-06	G	T	21.7305
GP12	rs56377426	0.883765	0.175691	6.71e-07	A	G	25.3031
GP12	rs598828	0.273519	0.0596177	5.59e-06	G	C	21.0487
GP12	rs6503467	-0.296735	0.0606016	1.3e-06	C	G	23.9756
GP12	rs6750309	-0.28794	0.0595342	1.73e-06	G	A	23.3922
GP12	rs74571368	1.08342	0.210784	3.87e-07	A	C	26.4191
GP12	rs75120741	0.992451	0.215895	5.36e-06	G	A	21.1316
GP12	rs76029294	1.17932	0.25773	5.91e-06	A	G	20.9379
GP12	rs76089621	0.987678	0.19426	5.12e-07	T	G	25.8502
GP12	rs76346037	0.711391	0.153963	4.81e-06	A	G	21.3493
GP12	rs77755014	1.22612	0.257375	2.45e-06	T	A	22.6952
GP12	rs77844292	0.906271	0.188874	2.08e-06	A	G	23.0235
GP12	rs78003500	0.587078	0.103017	2e-08	T	G	32.4768
GP12	rs78274640	1.43189	0.304307	3.23e-06	T	C	22.1409
GP12	rs78481067	0.885676	0.162179	7.27e-08	G	A	29.8236
GP12	rs79376008	1.03012	0.193026	1.4e-07	A	G	28.4803
GP12	rs80144661	1.28306	0.278325	5.05e-06	A	T	21.2515
GP12	rs80279493	0.88269	0.194498	7.02e-06	C	T	20.5962
GP12	ss1388052011	0.365842	0.0819312	9.77e-06	A	C	19.9383
GP13	rs113619452	0.396139	0.0829759	2.34e-06	A	C	22.7925
GP13	rs116847317	1.33336	0.270082	1.06e-06	C	T	24.3727
GP13	rs117008995	1.09164	0.23865	5.95e-06	C	T	20.9236
GP13	rs117519798	0.789883	0.169398	3.95e-06	A	G	21.7425
GP13	rs117952055	0.835422	0.185763	8.46e-06	T	C	20.2252
GP13	rs117964725	0.550353	0.117708	3.72e-06	G	C	21.861
GP13	rs118149708	0.66892	0.136421	1.25e-06	G	C	24.0428
GP13	rs12199994	-0.334116	0.0736739	7.12e-06	G	A	20.5668
GP13	rs13382945	0.390724	0.0867829	8.26e-06	C	T	20.2708
GP13	rs138179412	1.22172	0.27252	9.02e-06	T	C	20.0977
GP13	rs138453573	1.17601	0.254509	4.8e-06	A	G	21.3509
GP13	rs139275004	1.14938	0.192559	4.36e-09	T	A	35.6287
GP13	rs139924901	1.21052	0.262145	4.87e-06	C	T	21.3236
GP13	rs140943910	1.46635	0.308816	2.64e-06	C	T	22.5463
GP13	rs141659446	1.25231	0.272093	5.23e-06	T	C	21.1831
GP13	rs142173452	1.36981	0.295406	4.45e-06	A	C	21.5022
GP13	rs143142817	1.02353	0.226445	7.63e-06	A	G	20.4303
GP13	rs143225603	1.38281	0.281924	1.24e-06	C	A	24.0581
GP13	rs144201510	1.21516	0.253696	2.17e-06	A	G	22.9424
GP13	rs144385609	1.03702	0.227827	6.6e-06	A	G	20.7188
GP13	rs147666517	1.37635	0.295123	3.93e-06	G	T	21.7496
GP13	rs16844725	0.459034	0.0982333	3.77e-06	T	C	21.836
GP13	rs184768372	0.882953	0.195644	7.87e-06	T	C	20.3677
GP13	rs187908554	1.01507	0.214516	2.85e-06	T	C	22.391
GP13	rs190153095	1.37273	0.271221	5.75e-07	T	C	25.6167
GP13	rs191095678	1.24486	0.272279	6.01e-06	A	G	20.9032
GP13	rs193265775	0.741616	0.1591	3.98e-06	G	A	21.7279
GP13	rs1970488	0.315304	0.0686769	5.51e-06	A	C	21.0784
GP13	rs2252977	-0.276141	0.0612817	8.12e-06	C	G	20.3049
GP13	rs28609965	-0.306554	0.0591505	3.11e-07	G	T	26.8595
GP13	rs377012667	1.1874	0.254624	3.94e-06	T	C	21.7468
GP13	rs396	-0.275741	0.0592909	4.18e-06	C	G	21.6285
GP13	rs540233780	1.65797	0.292271	2.31e-08	C	T	32.1797
GP13	rs56246995	0.282844	0.0614967	5.3e-06	G	C	21.1539
GP13	rs62133112	1.06955	0.239283	9.57e-06	T	A	19.9792
GP13	rs72619164	0.597501	0.127248	3.39e-06	A	G	22.0483
GP13	rs73409311	0.866058	0.184951	3.6e-06	A	G	21.9271
GP13	rs73722707	1.25108	0.271902	5.26e-06	A	G	21.1712
GP13	rs74426856	1.1618	0.245438	2.83e-06	A	G	22.4068
GP13	rs74491553	0.894065	0.18155	1.13e-06	G	A	24.2519
GP13	rs75493078	1.17203	0.245417	2.32e-06	T	C	22.807
GP13	rs76034394	1.28414	0.262372	1.31e-06	G	A	23.9546
GP13	rs77439470	0.844892	0.168907	7.71e-07	A	G	25.0211
GP13	rs78519862	1.09046	0.220818	1.06e-06	T	G	24.3866
GP13	rs78993838	0.31799	0.0686735	4.59e-06	T	C	21.4412
GP13	rs79193114	0.699618	0.155022	7.87e-06	C	G	20.3674
GP13	rs79533912	0.957772	0.197627	1.65e-06	G	A	23.4872
GP13	rs7963787	-0.288075	0.0615255	3.61e-06	A	G	21.923
GP13	rs80188342	1.32628	0.295197	8.63e-06	T	C	20.1858
GP13	rs9497928	-0.288438	0.0630291	5.9e-06	A	T	20.9422
GP14	rs10169088	-0.458722	0.100072	5.69e-06	T	C	21.0123
GP14	rs117088922	-0.3538	0.0747982	2.88e-06	A	G	22.3735
GP14	rs11717720	-0.233075	0.0516111	7.77e-06	A	G	20.3941
GP14	rs117546232	-0.676579	0.141236	2.16e-06	T	C	22.9481
GP14	rs117553007	0.844772	0.18503	6.19e-06	C	T	20.8447
GP14	rs117631831	0.636781	0.133007	2.19e-06	T	G	22.9209
GP14	rs118141502	-0.803201	0.148216	9.09e-08	A	G	29.3669
GP14	rs1498638	-0.243046	0.0528649	5.35e-06	T	G	21.1369
GP14	rs183214319	-1.07489	0.225542	2.43e-06	T	C	22.7129
GP14	rs2617561	0.242276	0.052558	5.06e-06	T	C	21.2492
GP14	rs3218592	-1.06837	0.232491	5.4e-06	T	C	21.1169
GP14	rs371157413	-0.339549	0.075705	8.93e-06	G	A	20.1167
GP14	rs75502178	0.356149	0.0579064	1.52e-09	T	C	37.8277
GP14	rs75914159	0.34691	0.0769446	8.03e-06	A	G	20.3272
GP14	rs7844914	0.531473	0.115801	5.55e-06	C	G	21.0639
GP14	rs78451568	-1.00676	0.2257	9.98e-06	C	G	19.8971
GP14	rs7847610	0.29953	0.0639812	3.62e-06	C	T	21.9167
GP14	rs78959637	-0.880722	0.18523	2.56e-06	C	T	22.6076
GP15	rs10416223	0.485945	0.0978853	9.29e-07	A	T	24.6456
GP15	rs117281525	0.579134	0.125076	4.6e-06	G	T	21.4393
GP15	rs11776881	0.40532	0.0843136	1.99e-06	C	A	23.11
GP15	rs1357204	-0.262186	0.0582663	8.36e-06	G	A	20.2481
GP15	rs138092176	0.987087	0.219209	8.24e-06	T	C	20.2766
GP15	rs141271641	0.675427	0.136019	9.24e-07	G	A	24.658
GP15	rs141462389	0.689487	0.13973	1.08e-06	T	C	24.3485
GP15	rs149052664	-0.786411	0.145259	9.35e-08	T	C	29.3098
GP15	rs1527417	-0.332574	0.0729068	6.31e-06	G	A	20.8085
GP15	rs4716603	0.372059	0.0833904	9.93e-06	G	A	19.9063
GP15	rs4876022	-0.349623	0.065604	1.46e-07	T	A	28.4014
GP15	rs532683805	1.08281	0.23427	4.77e-06	T	C	21.3634
GP15	rs62196292	0.483699	0.102015	2.73e-06	A	G	22.4813
GP15	rs6495366	-0.280367	0.0590895	2.69e-06	C	T	22.513
GP15	rs66720010	0.378911	0.082952	6.13e-06	A	G	20.8651
GP15	rs78643633	0.726347	0.151173	2.02e-06	G	C	23.0855
GP15	rs8192881	0.860275	0.186562	5.02e-06	T	C	21.2632
GP16	rs10202818	-0.818539	0.171902	2.48e-06	A	G	22.6734
GP16	rs10904617	-0.523496	0.116699	8.9e-06	G	A	20.123
GP16	rs111536354	-0.272366	0.0585186	4.11e-06	G	A	21.663
GP16	rs11265410	0.357232	0.075397	2.77e-06	C	T	22.4488
GP16	rs114735870	-0.466563	0.10076	4.59e-06	G	A	21.441
GP16	rs11574646	-0.357345	0.0777971	5.45e-06	T	C	21.0984
GP16	rs12639316	-0.302125	0.0619087	1.4e-06	C	T	23.8161
GP16	rs12925363	0.337831	0.0720416	3.49e-06	T	C	21.9904
GP16	rs141751225	-0.688064	0.140772	1.35e-06	G	A	23.8905
GP16	rs142588357	-1.51716	0.328532	4.86e-06	G	A	21.3259
GP16	rs149357529	-0.635789	0.141454	8.56e-06	T	C	20.2021
GP16	rs1719458	-0.287677	0.0613772	3.53e-06	G	A	21.9683
GP16	rs181139929	-1.1018	0.240661	5.84e-06	T	A	20.9601
GP16	rs385564	-0.329349	0.072282	6.46e-06	G	C	20.7612
GP16	rs4638832	-0.273137	0.0606619	8.25e-06	C	T	20.2735
GP16	rs4891231	0.417965	0.0914323	6.03e-06	C	T	20.8968
GP16	rs567336	0.666779	0.144263	4.78e-06	T	A	21.3626
GP16	rs61359609	0.842634	0.178277	2.93e-06	T	C	22.3402
GP16	rs7234618	0.478605	0.103332	4.56e-06	C	T	21.4528
GP16	rs72683167	-0.307594	0.0684679	8.64e-06	T	C	20.1828
GP16	rs75283488	1.08009	0.220795	1.33e-06	G	A	23.9299
GP16	rs7635748	-0.481373	0.057046	3.06e-16	A	C	71.2054
GP16	rs78323595	-0.599388	0.119934	7.89e-07	G	A	24.9765
GP16	rs7950806	-0.278078	0.0621858	9.49e-06	G	A	19.9964
GP17	rs10508473	-0.274191	0.0602307	6.58e-06	C	T	20.7239
GP17	rs117276067	0.969979	0.214805	7.78e-06	A	G	20.3909
GP17	rs118065765	1.10656	0.231208	2.21e-06	A	G	22.9057
GP17	rs118093341	1.36569	0.293477	4.12e-06	A	T	21.6549
GP17	rs11989744	0.480167	0.0982623	1.36e-06	T	C	23.8787
GP17	rs12441545	-0.306298	0.0668301	5.71e-06	A	G	21.006
GP17	rs12653886	0.356975	0.077468	5.09e-06	C	T	21.234
GP17	rs138469896	1.20622	0.26134	4.92e-06	C	G	21.303
GP17	rs138537542	1.08762	0.230867	3.15e-06	G	A	22.1937
GP17	rs139624212	0.894247	0.196909	6.92e-06	T	C	20.6245
GP17	rs139774362	0.985933	0.2147	5.48e-06	G	A	21.0878
GP17	rs140121343	0.731025	0.160022	6.12e-06	G	T	20.8692
GP17	rs140718195	0.936587	0.193491	1.7e-06	T	C	23.4301
GP17	rs141177212	-0.624412	0.138996	8.65e-06	T	C	20.1808
GP17	rs141772267	1.25257	0.270471	4.58e-06	T	C	21.4468
GP17	rs142018500	0.930061	0.201574	4.96e-06	T	C	21.2889
GP17	rs142889476	1.35323	0.282312	2.13e-06	T	C	22.9765
GP17	rs143353470	1.0901	0.231488	3.18e-06	A	G	22.1756
GP17	rs144139563	0.887741	0.190373	3.94e-06	A	G	21.7451
GP17	rs144201510	1.19975	0.252615	2.63e-06	A	G	22.5561
GP17	rs144546096	-0.274701	0.0589902	4.06e-06	C	T	21.6851
GP17	rs144989319	1.53419	0.324718	2.95e-06	T	G	22.3226
GP17	rs145656579	1.10669	0.23724	3.91e-06	G	C	21.7609
GP17	rs146037951	0.675411	0.139072	1.57e-06	A	G	23.5861
GP17	rs147646062	1.06576	0.238117	9.32e-06	C	T	20.0326
GP17	rs147711590	0.983963	0.219838	9.32e-06	A	G	20.0333
GP17	rs148442073	1.05852	0.204417	3.18e-07	A	T	26.8142
GP17	rs150300202	1.85401	0.303834	2.02e-09	T	C	37.235
GP17	rs182791934	1.04675	0.224449	3.93e-06	T	A	21.7496
GP17	rs185626739	0.833203	0.144249	1.3e-08	A	G	33.3638
GP17	rs188038913	1.08523	0.237748	6.22e-06	C	G	20.8358
GP17	rs190159036	0.942545	0.196516	2.1e-06	T	C	23.0043
GP17	rs193265775	0.749809	0.158264	2.78e-06	G	A	22.4459
GP17	rs200627547	1.02067	0.213547	2.28e-06	T	C	22.8446
GP17	rs201895083	1.02849	0.214248	2.06e-06	C	G	23.0445
GP17	rs28639536	0.378569	0.0815391	4.34e-06	A	G	21.5555
GP17	rs28794331	1.34656	0.293613	5.63e-06	A	G	21.033
GP17	rs369261916	1.58991	0.279325	2.08e-08	T	C	32.3985
GP17	rs3805036	0.287633	0.0593627	1.66e-06	T	C	23.4774
GP17	rs4761622	0.342127	0.0729202	3.45e-06	A	G	22.013
GP17	rs5015219	-0.538245	0.114778	3.49e-06	A	G	21.9909
GP17	rs62103607	1.10054	0.204226	1.07e-07	A	G	29.0395
GP17	rs6503467	-0.315777	0.0612742	3.61e-07	C	G	26.5586
GP17	rs6932623	0.849795	0.175313	1.64e-06	C	T	23.4963
GP17	rs74571368	1.15991	0.213002	7.9e-08	A	C	29.6539
GP17	rs75120741	0.988223	0.218948	7.86e-06	G	A	20.3717
GP17	rs76029294	1.81049	0.254454	3.63e-12	A	G	50.626
GP17	rs76346037	0.702745	0.156189	8.38e-06	A	G	20.2439
GP17	rs77200866	1.1269	0.218667	3.61e-07	A	G	26.5585
GP17	rs77511222	1.26046	0.281616	9.32e-06	G	T	20.0329
GP17	rs77578042	-0.321511	0.0679748	2.88e-06	C	A	22.3715
GP17	rs78233907	1.37556	0.270036	4.88e-07	G	T	25.9487
GP17	rs78372253	0.632346	0.139939	7.67e-06	T	C	20.4189
GP17	rs78848097	0.859206	0.190502	7.97e-06	T	C	20.3421
GP17	rs79376008	0.917867	0.196806	3.93e-06	A	G	21.7512
GP17	rs80144661	1.39739	0.281194	9.06e-07	A	T	24.6958
GP17	rs80279493	0.927647	0.196825	3.12e-06	C	T	22.2129
GP17	ss1388052011	0.401336	0.0827652	1.63e-06	A	C	23.5137
GP18	rs117353600	0.474642	0.0998168	2.56e-06	A	G	22.6113
GP18	rs11989744	0.443031	0.0880208	6.61e-07	T	C	25.3336
GP18	rs140106398	0.973109	0.213176	6.22e-06	A	G	20.8375
GP18	rs145401922	-0.344159	0.0748978	5.41e-06	T	C	21.1145
GP18	rs1509635	0.269309	0.0543231	9.61e-07	G	A	24.5772
GP18	rs17638989	0.451889	0.0986344	5.76e-06	C	T	20.9897
GP18	rs183547317	-0.607657	0.133651	6.76e-06	C	T	20.6715
GP18	rs200360034	0.622203	0.131225	2.73e-06	C	T	22.4818
GP18	rs28437000	-0.264705	0.0586428	7.84e-06	A	G	20.3749
GP18	rs73548850	-0.49168	0.107602	6.08e-06	G	T	20.8797
GP18	rs74777122	0.735565	0.159994	5.35e-06	C	T	21.1366
GP18	rs77072916	1.00714	0.20043	6.89e-07	T	C	25.2496
GP19	rs10017845	0.288634	0.0634101	6.6e-06	C	T	20.7194
GP19	rs115119275	0.721871	0.160326	8.26e-06	G	T	20.2727
GP19	rs12133877	0.357706	0.0721744	9.68e-07	G	A	24.5633
GP19	rs12296217	0.291445	0.0623649	3.76e-06	G	A	21.839
GP19	rs12425779	-0.284358	0.0620735	5.77e-06	C	T	20.9855
GP19	rs12609353	-0.285437	0.0638042	9.41e-06	G	A	20.0135
GP19	rs139335026	0.965906	0.210672	5.67e-06	A	G	21.0211
GP19	rs143142639	1.28669	0.270831	2.61e-06	T	C	22.571
GP19	rs148235559	1.2503	0.261282	2.22e-06	T	C	22.8986
GP19	rs149455045	1.82827	0.396852	5.12e-06	C	G	21.2238
GP19	rs1575143	0.301256	0.0642977	3.55e-06	G	A	21.9523
GP19	rs1845825	0.33803	0.0723946	3.83e-06	G	A	21.8021
GP19	rs187765767	0.81564	0.177697	5.53e-06	T	C	21.0687
GP19	rs4356174	-0.373129	0.0823301	7.22e-06	C	T	20.54
GP19	rs4789112	0.275029	0.0580731	2.8e-06	T	C	22.4288
GP19	rs72711745	0.894506	0.169816	2.01e-07	T	G	27.7466
GP19	rs72746165	1.27362	0.260967	1.4e-06	A	G	23.8182
GP19	rs7398428	0.440787	0.0928702	2.67e-06	A	G	22.5271
GP19	rs74962529	1.71035	0.266488	3.06e-10	T	C	41.1922
GP19	rs75663734	1.30721	0.270756	1.81e-06	T	C	23.3096
GP19	rs76327973	0.345514	0.0739006	3.72e-06	A	C	21.8593
GP19	rs7803599	0.285204	0.0610796	3.83e-06	A	G	21.8031
GP19	rs79794485	0.941142	0.210819	9.82e-06	T	C	19.9292
GP20	rs10001203	1.14331	0.227114	6.58e-07	T	A	25.342
GP20	rs10107150	0.713944	0.149692	2.39e-06	T	A	22.7474
GP20	rs111419175	1.15129	0.240824	2.26e-06	T	C	22.8544
GP20	rs11181636	0.936048	0.193415	1.71e-06	T	C	23.4216
GP20	rs11232850	0.401989	0.087099	4.93e-06	A	G	21.3011
GP20	rs113425125	1.48238	0.283207	2.39e-07	T	C	27.3975
GP20	rs113830395	1.58128	0.348617	7.1e-06	G	A	20.5741
GP20	rs116940852	1.02539	0.217068	2.97e-06	A	G	22.3145
GP20	rs117048136	0.525061	0.10781	1.47e-06	C	G	23.7193
GP20	rs117266125	1.03659	0.228638	7.16e-06	A	G	20.555
GP20	rs117323137	0.653478	0.146026	9.35e-06	A	G	20.0263
GP20	rs117414709	1.26353	0.255461	1.02e-06	C	G	24.4637
GP20	rs117469399	0.89547	0.188282	2.55e-06	C	T	22.6196
GP20	rs117503135	1.01858	0.195944	2.87e-07	C	T	27.0226
GP20	rs117623956	1.28696	0.274488	3.5e-06	A	G	21.9828
GP20	rs117900944	0.886937	0.193014	5.41e-06	C	T	21.1158
GP20	rs117967769	1.33173	0.253754	2.22e-07	T	C	27.5427
GP20	rs118068247	1.44951	0.244499	5.5e-09	T	C	35.147
GP20	rs12627476	0.896379	0.187254	2.2e-06	T	C	22.9151
GP20	rs139317221	0.71626	0.145312	1.11e-06	C	T	24.2962
GP20	rs139609667	1.03934	0.222925	3.96e-06	C	T	21.7369
GP20	rs139693351	1.19343	0.265709	8.68e-06	T	C	20.1735
GP20	rs140426718	0.944962	0.208801	7.43e-06	A	G	20.4816
GP20	rs140943910	1.62913	0.310614	2.26e-07	C	T	27.5087
GP20	rs141679921	1.09776	0.228755	2.08e-06	T	C	23.0289
GP20	rs141796612	1.19376	0.266092	8.89e-06	T	G	20.1266
GP20	rs143869638	1.17644	0.256163	5.47e-06	T	C	21.0915
GP20	rs144708119	1.18976	0.256615	4.47e-06	A	G	21.4959
GP20	rs145540731	1.55562	0.329141	2.93e-06	A	T	22.3379
GP20	rs145643394	1.48947	0.330097	7.9e-06	C	T	20.3601
GP20	rs146451949	1.67396	0.327512	4.47e-07	A	G	26.1238
GP20	rs146520528	1.05457	0.228903	5.12e-06	A	G	21.225
GP20	rs147408854	1.26958	0.274543	4.72e-06	G	A	21.3845
GP20	rs147585045	0.833204	0.17831	3.77e-06	C	T	21.8349
GP20	rs148753141	0.987894	0.208233	2.69e-06	T	C	22.5072
GP20	rs149031574	1.01595	0.213676	2.56e-06	G	A	22.6065
GP20	rs149314126	1.0643	0.221778	2.07e-06	C	T	23.0299
GP20	rs1650576	-0.290888	0.0616403	3.03e-06	C	T	22.2701
GP20	rs16854560	0.705479	0.146257	1.84e-06	C	A	23.2667
GP20	rs16861438	1.37115	0.25465	1.09e-07	C	T	28.9923
GP20	rs182381269	1.17125	0.256311	6.08e-06	T	C	20.8816
GP20	rs184292077	1.09508	0.199204	5.99e-08	A	T	30.2201
GP20	rs185626739	0.673157	0.148084	6.78e-06	A	G	20.6641
GP20	rs185767660	1.66852	0.295142	2.57e-08	G	A	31.9596
GP20	rs187852623	0.804586	0.175911	5.96e-06	T	C	20.9199
GP20	rs192576469	1.44078	0.312891	5.17e-06	T	A	21.2036
GP20	rs2205403	0.972556	0.196654	1.02e-06	C	G	24.4582
GP20	rs2290037	0.418156	0.0907112	5.05e-06	C	T	21.2498
GP20	rs2732968	0.733219	0.14234	3.65e-07	G	A	26.5347
GP20	rs2834482	1.42895	0.286474	8.27e-07	C	G	24.8808
GP20	rs4833579	0.721775	0.148931	1.65e-06	C	T	23.4873
GP20	rs540395276	0.90144	0.196989	5.9e-06	T	C	20.9406
GP20	rs554878487	1.09261	0.202932	1.09e-07	G	A	28.9887
GP20	rs62295465	0.487455	0.108947	9.38e-06	T	A	20.0188
GP20	rs6476060	0.430782	0.0754261	1.87e-08	C	T	32.6191
GP20	rs6759231	0.446863	0.0945544	2.94e-06	C	T	22.335
GP20	rs6991822	0.465253	0.0906265	3.99e-07	G	C	26.3553
GP20	rs7037768	0.787905	0.15666	6.74e-07	A	G	25.2948
GP20	rs71356077	1.66741	0.328052	5.16e-07	A	G	25.8345
GP20	rs73408579	1.18208	0.24058	1.19e-06	T	C	24.1421
GP20	rs74935804	1.14676	0.221917	3.36e-07	A	C	26.7032
GP20	rs75888616	1.01353	0.195908	3.26e-07	T	G	26.7651
GP20	rs76127341	1.3322	0.254416	2.36e-07	T	G	27.4189
GP20	rs76475077	0.800048	0.175901	6.7e-06	T	C	20.6869
GP20	rs76482496	1.36534	0.273721	8.27e-07	G	A	24.8809
GP20	rs77180062	0.855318	0.168169	5.08e-07	T	C	25.868
GP20	rs78560170	2.10917	0.343998	1.7e-09	T	C	37.5934
GP20	rs79075409	0.626067	0.125266	7.88e-07	T	G	24.979
GP20	rs79443383	1.71262	0.282003	2.39e-09	T	C	36.882
GP20	rs80288919	0.507052	0.112756	8.47e-06	A	G	20.2221
GP20	rs9490641	0.668864	0.146862	6.52e-06	G	T	20.7423
GP21	rs10892354	0.379881	0.0727746	2.57e-07	T	C	27.2481
GP21	rs117218667	0.882766	0.178718	1.05e-06	T	A	24.398
GP21	rs117363281	1.33303	0.287412	4.43e-06	A	G	21.5115
GP21	rs11765431	-0.293577	0.0634555	4.68e-06	A	T	21.4045
GP21	rs117938826	1.33465	0.275719	1.7e-06	A	G	23.4316
GP21	rs139446506	0.876087	0.17963	1.42e-06	T	C	23.7868
GP21	rs139998926	0.604513	0.133998	7.93e-06	C	T	20.3524
GP21	rs141323249	1.70643	0.375148	6.69e-06	T	C	20.6905
GP21	rs141658065	1.05495	0.229239	5.24e-06	C	T	21.1781
GP21	rs141929487	-0.854783	0.176651	1.71e-06	G	A	23.4142
GP21	rs146939093	0.78448	0.175003	9.03e-06	C	T	20.0943
GP21	rs147084323	1.26698	0.27643	5.71e-06	G	A	21.0072
GP21	rs149159247	0.916192	0.201655	6.86e-06	A	G	20.6422
GP21	rs149679136	1.51155	0.331254	6.26e-06	T	C	20.822
GP21	rs1831591	0.272023	0.0604569	8.37e-06	T	C	20.2451
GP21	rs184955909	1.57599	0.331733	2.61e-06	T	C	22.5699
GP21	rs191523729	0.895959	0.19418	4.95e-06	C	G	21.2896
GP21	rs2004574	0.921833	0.205589	8.99e-06	A	T	20.105
GP21	rs201895083	1.05621	0.218763	1.8e-06	C	G	23.3106
GP21	rs28612868	1.19581	0.243453	1.2e-06	C	G	24.1265
GP21	rs294560	0.303124	0.0625912	1.68e-06	C	T	23.4538
GP21	rs4670522	0.789479	0.169298	3.94e-06	A	G	21.7459
GP21	rs532191848	0.838138	0.184555	6.92e-06	C	T	20.6243
GP21	rs562804017	-0.501055	0.111912	9.26e-06	A	C	20.0455
GP21	rs565158492	0.560818	0.115617	1.62e-06	G	C	23.5288
GP21	rs60701492	0.883377	0.173663	5.06e-07	C	T	25.8748
GP21	rs62380957	0.722631	0.158231	6.16e-06	T	C	20.8569
GP21	rs62526113	1.43622	0.31801	7.76e-06	T	C	20.3967
GP21	rs62553120	0.772486	0.161767	2.32e-06	A	G	22.8035
GP21	rs73025372	0.383982	0.0835992	5.46e-06	G	A	21.0968
GP21	rs73289381	-0.410148	0.0860247	2.41e-06	G	C	22.7319
GP21	rs74690721	0.743268	0.165532	8.73e-06	T	G	20.1617
GP21	rs77292282	1.14732	0.250667	5.88e-06	A	G	20.9496
GP21	rs78468540	0.515233	0.099402	3.1e-07	G	A	26.8669
GP21	rs78943922	-0.846746	0.188412	8.58e-06	T	A	20.1971
GP21	rs79446486	0.902505	0.201219	8.93e-06	C	T	20.1169
GP22	rs10151528	1.34591	0.266077	5.83e-07	T	G	25.5869
GP22	rs1025857	0.928786	0.202031	5.35e-06	A	C	21.1347
GP22	rs10490772	1.1359	0.235155	1.78e-06	T	C	23.3331
GP22	rs10818357	0.358508	0.0687021	2.59e-07	T	C	27.2306
GP22	rs10888090	0.292159	0.0602143	1.61e-06	C	T	23.5418
GP22	rs10946256	1.20431	0.250837	2.05e-06	G	C	23.0512
GP22	rs11037140	1.05864	0.224578	3.11e-06	A	G	22.2209
GP22	rs11064739	0.664781	0.129744	4.2e-07	T	G	26.2532
GP22	rs11248632	1.24647	0.194149	3.02e-10	T	C	41.2186
GP22	rs11568147	1.11925	0.243457	5.35e-06	G	A	21.1354
GP22	rs116463262	0.763771	0.143933	1.64e-07	T	A	28.1582
GP22	rs11658465	0.824043	0.172688	2.36e-06	G	A	22.7707
GP22	rs116878397	1.16451	0.250405	4.18e-06	A	C	21.6272
GP22	rs116931789	0.846853	0.188785	8.91e-06	A	G	20.1225
GP22	rs116940852	1.32348	0.215962	1.73e-09	A	G	37.5561
GP22	rs117102734	1.04751	0.230722	6.96e-06	C	T	20.6129
GP22	rs117129953	0.674695	0.13751	1.23e-06	T	C	24.0739
GP22	rs117139248	0.976691	0.210135	4.23e-06	A	G	21.6032
GP22	rs117263449	0.585528	0.128131	6.08e-06	T	C	20.8827
GP22	rs117334904	1.08421	0.20405	1.58e-07	C	A	28.2328
GP22	rs117343572	1.31521	0.187216	6.57e-12	G	A	49.3519
GP22	rs117420272	0.649219	0.119695	8.86e-08	C	T	29.4192
GP22	rs117457208	1.99472	0.443687	8.51e-06	G	A	20.2121
GP22	rs117472748	1.25918	0.24955	6.21e-07	T	C	25.4601
GP22	rs117474454	1.55473	0.28586	8.19e-08	A	G	29.5803
GP22	rs117676879	1.35496	0.302152	8.96e-06	T	G	20.1095
GP22	rs117712682	0.764042	0.165609	4.97e-06	T	C	21.2847
GP22	rs117728472	0.803578	0.162963	1.09e-06	C	T	24.3152
GP22	rs117755038	0.745545	0.13749	8.93e-08	T	A	29.4039
GP22	rs117798347	1.2147	0.212575	1.84e-08	A	G	32.6523
GP22	rs117809723	1.28946	0.267565	1.88e-06	G	A	23.2251
GP22	rs117900944	1.12004	0.192446	1.02e-08	C	T	33.8727
GP22	rs117920583	1.3111	0.276611	2.75e-06	A	G	22.4664
GP22	rs117936537	1.14741	0.21843	2.17e-07	A	G	27.5939
GP22	rs117973740	0.9106	0.184029	1.01e-06	C	T	24.484
GP22	rs117977472	1.10275	0.24406	7.69e-06	T	G	20.4155
GP22	rs118013517	1.2104	0.267814	7.64e-06	G	A	20.4264
GP22	rs118090913	1.40022	0.248585	2.88e-08	C	T	31.728
GP22	rs118145414	0.949668	0.209165	6.95e-06	G	A	20.6142
GP22	rs118188068	1.24174	0.228721	8.63e-08	A	C	29.4747
GP22	rs12046443	1.14948	0.21361	1.11e-07	C	T	28.9574
GP22	rs12087383	1.54159	0.314014	1.22e-06	T	C	24.1013
GP22	rs12479877	1.36767	0.241025	2.29e-08	T	C	32.1987
GP22	rs12548471	0.776471	0.145252	1.34e-07	C	T	28.5763
GP22	rs12953880	1.17424	0.258717	7e-06	T	A	20.5998
GP22	rs13169861	2.14329	0.372537	1.48e-08	A	G	33.0996
GP22	rs137912279	1.3656	0.300688	6.91e-06	T	C	20.626
GP22	rs137990404	1.79864	0.374961	2.1e-06	A	G	23.01
GP22	rs137995012	1.2709	0.266946	2.49e-06	T	C	22.6661
GP22	rs138382674	1.27799	0.277023	4.97e-06	C	A	21.2825
GP22	rs138485041	0.839696	0.178986	3.45e-06	T	C	22.0093
GP22	rs138833057	1.05463	0.219231	1.96e-06	C	A	23.1418
GP22	rs139317221	0.882125	0.144892	2.19e-09	C	T	37.0656
GP22	rs139635672	1.34326	0.30014	9.33e-06	T	C	20.0296
GP22	rs139636023	2.71263	0.338202	6.74e-15	A	G	64.3323
GP22	rs140134708	2.13335	0.324278	1.14e-10	A	G	43.2802
GP22	rs142257414	1.11387	0.236916	3.29e-06	C	G	22.1045
GP22	rs142463243	1.34774	0.249045	9.46e-08	A	T	29.2858
GP22	rs142516214	1.3754	0.30078	5.99e-06	G	C	20.9103
GP22	rs143006015	1.32294	0.266492	9.3e-07	T	C	24.644
GP22	rs143436861	1.51057	0.275181	6.25e-08	A	G	30.1332
GP22	rs143689148	1.32322	0.288793	5.75e-06	A	C	20.9938
GP22	rs143714173	2.43229	0.399681	2.22e-09	G	A	37.0343
GP22	rs143793630	1.84535	0.328661	3.17e-08	G	A	31.5254
GP22	rs143820794	1.07657	0.224764	2.17e-06	C	A	22.942
GP22	rs144137347	1.46057	0.314944	4.44e-06	C	T	21.5069
GP22	rs144193011	1.03039	0.210012	1.24e-06	A	G	24.0722
GP22	rs144256846	1.22892	0.26767	5.51e-06	A	G	21.0789
GP22	rs144347442	1.87819	0.312285	3.36e-09	T	A	36.1724
GP22	rs1444557	1.36928	0.233434	7.86e-09	T	C	34.4078
GP22	rs144498894	1.43461	0.30007	2.26e-06	T	A	22.8572
GP22	rs144577899	1.50703	0.203554	5.22e-13	G	A	54.8131
GP22	rs144892751	0.712917	0.158415	8.34e-06	T	C	20.2528
GP22	rs144961732	1.68606	0.274483	1.59e-09	T	G	37.7325
GP22	rs145172659	1.35435	0.240265	2.81e-08	A	G	31.7747
GP22	rs145230788	1.68668	0.3514	2.07e-06	A	C	23.0389
GP22	rs145451823	1.27043	0.249777	5.07e-07	A	T	25.87
GP22	rs145848928	1.15895	0.258937	9.32e-06	A	G	20.0328
GP22	rs146079091	1.35362	0.276447	1.3e-06	T	C	23.9756
GP22	rs146606347	1.7028	0.330103	3.52e-07	T	C	26.609
GP22	rs146693761	0.978457	0.205801	2.57e-06	T	A	22.6042
GP22	rs147015146	1.4405	0.265631	8.91e-08	T	C	29.4082
GP22	rs147821397	2.66661	0.438071	2.2e-09	C	T	37.0536
GP22	rs147877478	1.36665	0.287769	2.63e-06	C	T	22.5542
GP22	rs147959501	1.25835	0.266997	3.12e-06	A	G	22.2121
GP22	rs147976547	0.861133	0.182081	2.89e-06	T	G	22.3672
GP22	rs148236897	1.36213	0.276274	1.1e-06	A	G	24.3084
GP22	rs148513581	1.08172	0.199822	9.37e-08	C	G	29.3051
GP22	rs148811199	1.25977	0.27819	7.34e-06	A	T	20.5069
GP22	rs148893425	1.34427	0.266124	6.04e-07	C	T	25.5155
GP22	rs149062611	1.05586	0.192618	6.52e-08	A	G	30.0482
GP22	rs149804517	1.45345	0.299879	1.65e-06	T	C	23.4914
GP22	rs150163839	0.989398	0.200822	1.12e-06	T	C	24.2728
GP22	rs150224015	1.36837	0.276637	1.02e-06	C	A	24.4673
GP22	rs150347623	0.855156	0.179405	2.42e-06	A	G	22.7207
GP22	rs150461215	0.94191	0.20219	4.03e-06	A	G	21.702
GP22	rs150537042	1.33886	0.228213	7.82e-09	T	C	34.4183
GP22	rs150592677	1.29363	0.276876	3.78e-06	A	G	21.8298
GP22	rs150874809	1.45314	0.233246	9.49e-10	G	A	38.8138
GP22	rs151000095	1.22469	0.267713	5.94e-06	C	G	20.9273
GP22	rs151310455	0.923815	0.168232	6.19e-08	A	G	30.1545
GP22	rs16843088	1.84257	0.296288	1.01e-09	T	C	38.6741
GP22	rs17096121	2.30824	0.400589	1.41e-08	C	T	33.202
GP22	rs17142081	1.0986	0.235795	4.02e-06	G	C	21.7075
GP22	rs17314504	0.931708	0.184215	5.85e-07	C	T	25.5805
GP22	rs180816661	1.30502	0.288706	7.62e-06	T	C	20.4326
GP22	rs180835991	0.940674	0.206186	6.29e-06	T	C	20.8142
GP22	rs181351365	1.22255	0.250375	1.38e-06	A	G	23.8425
GP22	rs183024502	1.46713	0.302092	1.57e-06	C	G	23.5862
GP22	rs185148862	1.69577	0.312712	8.92e-08	A	G	29.4066
GP22	rs187341387	1.15955	0.184803	7.27e-10	T	C	39.3696
GP22	rs188421184	1.68826	0.375578	8.54e-06	T	C	20.2059
GP22	rs188785058	1.40397	0.248178	2.52e-08	T	G	32.0029
GP22	rs188812202	0.835421	0.17872	3.74e-06	G	A	21.8507
GP22	rs189016907	0.742693	0.162982	6.45e-06	C	T	20.7654
GP22	rs189564055	1.42557	0.277356	3.87e-07	A	G	26.4181
GP22	rs189736659	1.50336	0.264631	2.21e-08	T	C	32.2734
GP22	rs190495627	1.43964	0.31551	6.27e-06	C	T	20.82
GP22	rs191071683	1.43965	0.276173	2.67e-07	A	G	27.1739
GP22	rs191666450	1.35499	0.266383	5.06e-07	C	A	25.8737
GP22	rs191812044	1.05349	0.235297	9.26e-06	A	G	20.046
GP22	rs1918519	0.943019	0.1945	1.64e-06	T	C	23.5072
GP22	rs199579871	0.910513	0.193951	3.4e-06	A	C	22.0388
GP22	rs200351847	1.21229	0.21693	3.66e-08	T	G	31.2301
GP22	rs201172974	1.08174	0.209392	3.39e-07	G	T	26.6886
GP22	rs201581366	1.31353	0.277737	2.89e-06	A	T	22.3672
GP22	rs2147915	0.348954	0.0686997	5.25e-07	C	T	25.8004
GP22	rs216997	1.67784	0.330502	5.32e-07	A	G	25.7723
GP22	rs225582	1.49773	0.275698	8.47e-08	A	C	29.5121
GP22	rs2706051	1.49757	0.265037	2.61e-08	T	C	31.9272
GP22	rs2764508	0.615799	0.137408	9.08e-06	T	C	20.0842
GP22	rs3009956	1.17771	0.25053	3.3e-06	G	A	22.0982
GP22	rs34592363	1.74636	0.313271	3.95e-08	C	T	31.0761
GP22	rs35494	0.535103	0.119943	9.95e-06	A	G	19.9033
GP22	rs358918	1.17566	0.259778	7.43e-06	C	T	20.4814
GP22	rs36081371	1.57565	0.304307	3.19e-07	G	A	26.8099
GP22	rs374727107	1.91422	0.310938	1.47e-09	C	A	37.8997
GP22	rs376622255	1.12221	0.250641	9.25e-06	C	T	20.0468
GP22	rs376747233	1.93949	0.349194	4.41e-08	A	G	30.849
GP22	rs377572527	1.38464	0.248334	3.93e-08	G	A	31.0886
GP22	rs41435747	0.919255	0.159785	1.48e-08	T	C	33.0979
GP22	rs531309728	0.904065	0.175794	3.81e-07	G	A	26.4479
GP22	rs531348092	1.66912	0.331327	6.47e-07	C	G	25.3782
GP22	rs543263836	0.939964	0.187405	7.21e-07	G	T	25.1571
GP22	rs547562102	1.52154	0.313497	1.6e-06	T	C	23.5559
GP22	rs550979987	0.919625	0.202127	6.66e-06	C	A	20.7001
GP22	rs553667331	1.5034	0.317198	2.75e-06	G	A	22.4641
GP22	rs566266437	1.14246	0.199467	1.71e-08	T	G	32.805
GP22	rs572443038	0.965069	0.209574	5.17e-06	C	A	21.2052
GP22	rs57368303	1.21797	0.249825	1.44e-06	A	G	23.7685
GP22	rs575896668	2.17794	0.443	1.18e-06	G	A	24.1704
GP22	rs576972718	0.841393	0.171757	1.28e-06	T	C	23.9977
GP22	rs578009605	1.38862	0.287504	1.79e-06	C	A	23.3281
GP22	rs57877735	0.906773	0.185049	1.27e-06	A	T	24.0117
GP22	rs59151538	0.542145	0.111381	1.49e-06	T	G	23.6924
GP22	rs60257838	1.26622	0.250054	5.67e-07	A	G	25.6419
GP22	rs6140112	1.54805	0.255563	2.62e-09	G	A	36.6922
GP22	rs61735033	0.939196	0.209936	9.41e-06	A	G	20.0142
GP22	rs6700692	1.21243	0.267424	7.16e-06	C	A	20.5548
GP22	rs718739	1.66734	0.273169	2e-09	A	G	37.2551
GP22	rs72881064	1.62898	0.244361	6.58e-11	A	G	44.4394
GP22	rs73192772	1.23399	0.235454	2.31e-07	A	G	27.467
GP22	rs73206523	0.526094	0.114297	5.22e-06	T	C	21.1864
GP22	rs7324854	1.68532	0.313542	1.15e-07	A	G	28.8917
GP22	rs74224226	0.620778	0.126988	1.35e-06	T	C	23.8972
GP22	rs74317921	1.24411	0.258025	1.86e-06	A	G	23.2484
GP22	rs74450234	0.524986	0.11328	4.51e-06	A	C	21.4778
GP22	rs74971332	1.52235	0.30003	5.39e-07	G	C	25.7454
GP22	rs75088728	0.923702	0.190663	1.67e-06	T	G	23.471
GP22	rs75284057	1.1117	0.199553	4.03e-08	A	G	31.0355
GP22	rs75476683	1.42417	0.287092	9.47e-07	C	A	24.6083
GP22	rs75715700	1.82303	0.311266	8.27e-09	T	C	34.3024
GP22	rs75915801	0.845817	0.17584	1.97e-06	A	T	23.1376
GP22	rs75955305	0.767079	0.17052	8.41e-06	A	C	20.2362
GP22	rs76018072	1.49195	0.275247	9.03e-08	T	C	29.3808
GP22	rs76272021	1.29771	0.288408	8.37e-06	C	T	20.2461
GP22	rs76293682	1.68957	0.299136	2.64e-08	G	T	31.9018
GP22	rs76507045	0.971823	0.179129	8.8e-08	C	T	29.4335
GP22	rs76565796	0.729768	0.155286	3.33e-06	T	C	22.0854
GP22	rs76669095	1.28172	0.197766	2.08e-10	C	G	42.0033
GP22	rs76710898	1.64653	0.351123	3.49e-06	C	T	21.9898
GP22	rs76955358	1.42145	0.288011	1.07e-06	A	G	24.3582
GP22	rs77064467	1.37915	0.277797	9.29e-07	G	C	24.6472
GP22	rs77067447	0.653659	0.138401	2.98e-06	A	G	22.3061
GP22	rs77126305	1.18552	0.211466	3.33e-08	A	G	31.4294
GP22	rs7729822	1.11119	0.176382	6.25e-10	A	T	39.6888
GP22	rs77373764	1.59083	0.299498	1.6e-07	A	G	28.2137
GP22	rs77445894	0.711596	0.158324	8.56e-06	T	C	20.201
GP22	rs77723318	1.75629	0.243929	2.06e-12	T	C	51.8401
GP22	rs77877637	1.27749	0.250058	4.53e-07	C	G	26.0996
GP22	rs78074189	0.906349	0.176418	3.91e-07	G	A	26.394
GP22	rs78253112	0.554501	0.124156	9.73e-06	G	A	19.9466
GP22	rs78410201	1.4072	0.249129	2.64e-08	G	A	31.9053
GP22	rs78651275	1.67623	0.312905	1.26e-07	C	T	28.6974
GP22	rs78663589	1.17613	0.222812	1.9e-07	A	G	27.8634
GP22	rs78699422	1.21268	0.207299	8.6e-09	G	T	34.2214
GP22	rs78732913	0.793333	0.174331	6.63e-06	G	A	20.7091
GP22	rs78781232	0.892523	0.176073	5.53e-07	T	C	25.6953
GP22	rs78794532	1.11593	0.223239	7.84e-07	C	G	24.9881
GP22	rs79376556	1.55158	0.23881	1.88e-10	T	C	42.2127
GP22	rs79452247	0.901767	0.174092	3.16e-07	A	G	26.8306
GP22	rs79678893	1.62524	0.331301	1.24e-06	T	G	24.0652
GP22	rs79846017	0.6742	0.150501	9.16e-06	C	G	20.0678
GP22	rs79992755	1.20764	0.258367	3.75e-06	T	C	21.8475
GP22	rs80087552	1.29914	0.235126	5.16e-08	G	A	30.5289
GP22	rs80115825	1.2659	0.257619	1.19e-06	G	C	24.1459
GP22	rs80132444	1.14606	0.243043	3.08e-06	C	T	22.2356
GP22	rs8046407	1.62886	0.33076	1.13e-06	G	C	24.2517
GP22	rs9322154	0.606665	0.126794	2.22e-06	C	T	22.8929
GP22	rs9400048	0.445972	0.0978558	6.43e-06	G	A	20.7703
GP22	rs9619152	0.893292	0.185922	2.02e-06	A	G	23.0848
GP22	rs9693257	1.58259	0.331624	2.36e-06	G	A	22.7743
GP22	rs9939313	1.00768	0.158956	4.93e-10	A	G	40.1875
GP23	rs11025047	0.598751	0.130162	5.29e-06	G	A	21.1604
GP23	rs112537068	0.32765	0.0675496	1.62e-06	T	C	23.5274
GP23	rs11698025	0.266599	0.0596397	9.56e-06	A	G	19.9823
GP23	rs117661101	1.00492	0.210616	2.37e-06	A	T	22.7657
GP23	rs117903050	1.31366	0.282386	4.15e-06	G	A	21.6411
GP23	rs1183161	0.277653	0.0577768	2.01e-06	T	G	23.0939
GP23	rs1259584	0.348077	0.0736754	2.96e-06	A	G	22.3206
GP23	rs12793222	0.748523	0.148576	6.46e-07	A	G	25.3812
GP23	rs141971590	0.991069	0.210152	3.08e-06	A	G	22.2403
GP23	rs1457011	0.419172	0.0914373	5.68e-06	C	G	21.0154
GP23	rs147985149	1.16223	0.246186	3.01e-06	G	A	22.2873
GP23	rs17073885	0.670908	0.137266	1.35e-06	T	A	23.8891
GP23	rs17609235	0.814144	0.18182	9.24e-06	T	C	20.0502
GP23	rs183867492	1.4831	0.294671	6.61e-07	T	C	25.3318
GP23	rs3745396	0.446075	0.0903854	1.07e-06	G	A	24.3567
GP23	rs62021275	0.432749	0.0731978	6.04e-09	G	A	34.9523
GP23	rs62543893	0.736828	0.164483	9.16e-06	A	G	20.0674
GP23	rs7169819	-0.308518	0.0647896	2.48e-06	C	T	22.6752
GP23	rs75784000	0.340202	0.0762627	9.96e-06	A	G	19.8998
GP24	rs10862950	-0.289131	0.0619557	3.88e-06	G	A	21.7784
GP24	rs111233493	0.331874	0.0730497	6.86e-06	T	C	20.64
GP24	rs11244110	-0.28855	0.0646721	9.93e-06	G	T	19.9071
GP24	rs11716212	0.433121	0.0942535	5.4e-06	G	T	21.1166
GP24	rs117343594	0.532267	0.114169	3.96e-06	C	G	21.7352
GP24	rs117496202	1.09002	0.241391	7.78e-06	G	A	20.3904
GP24	rs117755675	0.676435	0.149116	7.08e-06	T	C	20.578
GP24	rs11992277	0.283649	0.0625126	7.04e-06	A	G	20.5886
GP24	rs13082825	0.285107	0.0594953	2.14e-06	G	C	22.9642
GP24	rs141276340	0.581707	0.127579	6.37e-06	G	A	20.7898
GP24	rs1534611	-0.416147	0.0730957	2.06e-08	C	T	32.4123
GP24	rs2120930	-0.298228	0.065911	7.47e-06	T	C	20.473
GP24	rs2183499	0.371236	0.0738745	6.88e-07	G	A	25.2529
GP24	rs35707250	0.684231	0.14252	2.06e-06	C	T	23.0491
GP24	rs62021275	0.345429	0.0748195	4.89e-06	G	A	21.3151
GP24	rs72910893	0.669295	0.147793	7.33e-06	G	A	20.5082
GP24	rs75488324	-0.296905	0.063231	3.39e-06	T	A	22.0483
GP24	rs7596373	0.296894	0.059998	1.01e-06	T	G	24.4866
GP24	rs77995146	0.873569	0.186536	3.59e-06	C	T	21.9315
GP24	rs792445	-0.309038	0.0671481	5.23e-06	T	C	21.1815

## Sheet: Table S4 
Table S4 Genetic variants used to instrument GPs in European population.
Exposure	rsID	Beta	SE	Pval	EA	OA	F-statistics
GP2	rs907091	-0.13	0.02	1.23e-14	T	C	42.25
GP2	rs7789913	-0.15	0.02	1.36e-19	T	C	56.25
GP2	rs11847263	-0.27	0.02	1.32e-54	T	G	182.25
GP2	rs4400971	-0.16	0.02	7.28e-21	A	C	64
GP2	rs4073416	-0.17	0.02	1.5e-24	T	C	72.25
GP2	rs8006608	0.57	0.05	2.11e-30	T	G	129.96
GP2	rs7812088	-0.25	0.03	2.06e-22	A	G	69.4444
GP4	rs2031902	0.1	0.02	1.55e-08	T	C	25
GP4	rs10813951	-0.15	0.02	1.27e-15	A	G	56.25
GP6	rs7812088	-0.2	0.03	2.2e-14	A	G	44.4444
GP6	rs7281587	-0.14	0.02	2.18e-13	A	G	49
GP6	rs17630758	-0.16	0.02	1.66e-12	A	G	64
GP6	rs909674	-0.17	0.02	2.59e-19	A	C	72.25
GP7	rs7789913	-0.16	0.02	2.13e-21	T	C	64
GP7	rs7812088	-0.2	0.03	1.3e-14	A	G	44.4444
GP7	rs8006608	0.57	0.05	1.11e-30	T	G	129.96
GP7	rs11557466	0.13	0.02	7.79e-15	T	C	42.25
GP7	rs11651000	0.15	0.02	6.14e-11	A	G	56.25
GP8	rs2534669	-0.16	0.03	2.24e-10	A	G	28.4444
GP8	rs4074453	0.13	0.02	5.9e-12	T	C	42.25
GP9	rs7621161	0.15	0.02	3.89e-16	A	C	56.25
GP9	rs2395488	0.12	0.02	7.63e-10	A	G	36
GP9	rs10758192	0.12	0.02	2.9e-11	A	G	36
GP9	rs4074453	-0.22	0.02	1.52e-28	T	C	121
GP10	rs6570330	-0.14	0.02	4.35e-16	A	G	49
GP10	rs7789913	-0.13	0.02	1.89e-14	T	C	42.25
GP10	rs7257072	-0.12	0.02	1.59e-13	T	C	36
GP10	rs17630758	-0.3	0.02	5.23e-38	A	G	225
GP10	rs4821897	0.22	0.02	1.47e-27	A	G	121
GP11	rs9385856	0.11	0.02	3.84e-10	T	C	30.25
GP11	rs17630758	-0.23	0.02	9.45e-25	A	G	132.25
GP11	rs4821897	0.15	0.02	1.61e-14	A	G	56.25
GP12	rs6421315	-0.12	0.02	2.15e-11	C	G	36
GP12	rs11847263	-0.23	0.02	1.43e-40	T	G	132.25
GP12	rs8006608	0.45	0.05	2.47e-19	T	G	81
GP12	rs11650354	0.14	0.02	9.15e-10	T	C	49
GP13	rs17775791	-0.17	0.02	1.31e-18	T	C	72.25
GP13	rs7789913	-0.12	0.02	5.4e-13	T	C	36
GP13	rs874232	0.12	0.02	7.85e-13	T	C	36
GP14	rs17775791	-0.19	0.02	4.81e-24	T	C	90.25
GP14	rs7758383	0.13	0.02	9.61e-14	A	G	42.25
GP14	rs2031902	-0.1	0.02	5.28e-09	T	C	25
GP14	rs10813951	0.18	0.02	1.61e-20	A	G	81
GP15	rs17775791	-0.15	0.02	4.14e-16	T	C	56.25
GP15	rs6570330	-0.12	0.02	4.06e-13	A	G	36
GP15	rs6964421	0.12	0.02	5.31e-11	T	C	36
GP15	rs199456	0.16	0.02	6.76e-14	T	C	64
GP15	rs741706	-0.11	0.02	6.15e-10	T	C	30.25
GP15	rs17630758	-0.18	0.02	2.23e-15	A	G	81
GP15	rs4821897	0.14	0.02	1.15e-12	A	G	49
GP16	rs6764279	-0.5	0.02	7.2e-167	A	C	625
GP16	rs10937279	0.35	0.02	4.32e-65	A	G	306.25
GP16	rs3099844	-0.23	0.03	1.12e-13	A	C	58.7778
GP16	rs1122979	0.2	0.03	6.33e-14	A	G	44.4444
GP16	rs4074453	-0.2	0.02	1.33e-24	T	C	100
GP18	rs7621161	-0.19	0.02	2.37e-25	A	C	90.25
GP18	rs10813951	0.23	0.02	8.84e-34	A	G	132.25
GP18	rs250555	-0.15	0.03	6.83e-10	T	C	25
GP19	rs4424066	0.11	0.02	7.45e-10	A	G	30.25
GP19	rs8137426	0.12	0.02	4.63e-10	T	G	36
GP20	rs12986368	0.12	0.02	3.39e-11	T	C	36
GP20	rs874232	0.1	0.02	5.99e-09	T	C	25
GP22	rs6583437	-0.12	0.02	5.56e-13	A	G	36
GP22	rs3742597	-0.15	0.02	1.03e-15	A	G	56.25
GP23	rs7621161	-0.18	0.02	4.28e-22	A	C	81
GP23	rs10813951	0.18	0.02	1.37e-20	A	G	81
GP23	rs909674	0.19	0.02	2.16e-22	A	C	90.25
